# Supplementary material for: Transcriptome Analysis of Bombyx mori Larval Midgut during Persistent and Pathogenic Cytoplasmic Polyhedrosis Virus Infection
Source: PLoS One. 2015 Mar 27;10(3):e0121447. doi: 10.1371/journal.pone.0121447 (PMC4376736; doi:10.1371/journal.pone.0121447)
Supplement: S1 Dataset — Shown are RPKMs for each gene in each individual library (after trimming), as well as their average RPKMs in persistently and pathogenically infected samples. Total (not normalized) reads for each gene are also shown. The last two columns show the differential expression in pathogenically versus persistently infected midgut tissue for 2nd and 4th instar developmental stages. (XLSX) [file pone.0121447.s001.xlsx]

## Sheet: Φύλλο1
Feature ID	inf - 2inf_mRNA trimmed RNA-Seq - RPKM	inf - 4inf_mRNA trimmed RNA-Seq - RPKM	inf - Means	c - 2c_mRNA trimmed RNA-Seq - RPKM	c - 4c_mRNA trimmed RNA-Seq - RPKM	c - Means	Total gene reads	2inf vs 2c RPKM	4inf vs 4c RPKM
BGIBMGA000002	3.34604	3.63869	3.49236	3.16261	4.70213	3.93237	3249	1.058	0.773838
BGIBMGA000003	0.306908	0.392024	0.349466	0.441376	0.596206	0.518791	43	0.695344	0.657532
BGIBMGA000004	3.07983	2.44996	2.7649	0.337668	0.240386	0.289027	471	9.12091	10.1917
BGIBMGA000005	4.33676	3.37355	3.85516	2.97066	5.5982	4.28443	1154	1.45986	0.602614
BGIBMGA000006	76.9747	1.27943	39.1271	89.7744	1.68047	45.7274	1778	0.857424	0.761352
BGIBMGA000007	0.418194	0	0.209097	0	0	0	1	#DIV/0!	#DIV/0!
BGIBMGA000008	0	0	0	0	0	0	0	#DIV/0!	#DIV/0!
BGIBMGA000009	0.497402	0.422053	0.459727	0.716904	0.641875	0.679389	204	0.693819	0.657532
BGIBMGA000010	24.2707	0.0384639	12.1546	18.9481	0.0731217	9.51059	2638	1.28091	0.526025
BGIBMGA000011	33.3888	0.0707667	16.7298	25.9252	0.134531	13.0298	3937	1.28789	0.526025
BGIBMGA000012	29.9846	0.0214048	15.003	10.4851	0.0325533	5.25883	2052	2.85973	0.657532
BGIBMGA000013	22.6214	0.121681	11.3715	20.5709	0.138793	10.3549	4246	1.09968	0.876709
BGIBMGA000014	0.329594	0	0.164797	0	0	0	1	#DIV/0!	#DIV/0!
BGIBMGA000015	0.129586	0.356913	0.24325	0.0215034	0.330405	0.175954	61	6.02631	1.08023
BGIBMGA000016	0.816679	0.573745	0.695212	0.662537	2.10211	1.38232	292	1.23265	0.272938
BGIBMGA000017	0.431335	0.06887	0.250103	0.572603	0.31422	0.443412	25	0.753289	0.219177
BGIBMGA000018	0	0.0471629	0.0235814	0.098031	0.0358636	0.0669473	5	0	1.31506
BGIBMGA000019	0.210607	0.201762	0.206184	0.174739	0.153424	0.164081	17	1.20526	1.31506
BGIBMGA000020	0	0	0	0	0.126201	0.0631007	2	#DIV/0!	0
BGIBMGA000021	23.3752	0	11.6876	8.48707	0	4.24354	181	2.75421	#DIV/0!
BGIBMGA000022	0	0.15375	0.0768748	0	0	0	1	#DIV/0!	#DIV/0!
BGIBMGA000023	0	0	0	0.519762	0	0.259881	4	0	#DIV/0!
BGIBMGA000024	0.220769	0.105748	0.163258	0.219805	0	0.109902	6	1.00439	#DIV/0!
BGIBMGA000025	1.82463	0.28778	1.05621	1.7502	0.372828	1.06151	474	1.04253	0.771885
BGIBMGA000026	0.124426	0.136229	0.130328	0.0471935	0.323723	0.185458	44	2.63651	0.42082
BGIBMGA000027	0.119937	0.0711287	0.095533	0.0909819	0.108175	0.0995786	84	1.31826	0.657532
BGIBMGA000028	28.5697	37.7941	33.1819	28.2112	34.6753	31.4433	9431	1.01271	1.08994
BGIBMGA000029	30.7809	31.8791	31.33	39.2054	21.8931	30.5492	1473	0.785118	1.45613
BGIBMGA000030	0.407353	0.341465	0.374409	0.337979	0.497056	0.417518	192	1.20526	0.686973
BGIBMGA000031	0.254719	0.17225	0.213484	0.363006	0.261965	0.312485	179	0.701694	0.657532
BGIBMGA000032	0.686654	0.429773	0.558213	0.492232	0.473537	0.482885	276	1.39498	0.907579
BGIBMGA000033	0.378731	0.323951	0.351341	0.224451	0.315313	0.269882	110	1.68737	1.02739
BGIBMGA000034	0.354971	0.209269	0.28212	0.525601	0.278482	0.402041	64	0.675363	0.751465
BGIBMGA000035	0	0	0	0	0	0	0	#DIV/0!	#DIV/0!
BGIBMGA000036	1.17855	0	0.589274	0.782268	0	0.391134	14	1.50658	#DIV/0!
BGIBMGA000037	6.11609	0	3.05805	3.53913	0	1.76957	73	1.72813	#DIV/0!
BGIBMGA000038	2.14622	0	1.07311	0.777035	0	0.388518	17	2.76206	#DIV/0!
BGIBMGA000039	0	0.368898	0.184449	0.127796	0.140258	0.134027	8	0	2.63013
BGIBMGA000040	0	0	0	0	0	0	0	#DIV/0!	#DIV/0!
BGIBMGA000041	0	0	0	0	0	0	0	#DIV/0!	#DIV/0!
BGIBMGA000042	0.0877265	0.0336168	0.0606717	0.128104	0.0383443	0.083224	21	0.684808	0.876709
BGIBMGA000043	0.0200751	0.0961596	0.0581173	0.119924	0	0.0599622	15	0.167398	#DIV/0!
BGIBMGA000044	100.941	0	50.4706	90.7461	0	45.373	1601	1.11235	#DIV/0!
BGIBMGA000045	5.49724	0.0429908	2.77012	1.75739	0.0490365	0.903216	368	3.12806	0.876709
BGIBMGA000046	0.332112	0.133964	0.233038	0.232043	0.191004	0.211524	62	1.43125	0.701367
BGIBMGA000047	0.135828	0.148712	0.14227	0.0901566	0.15549	0.122823	33	1.50658	0.95641
BGIBMGA000048	0	0	0	0	0	0	0	#DIV/0!	#DIV/0!
BGIBMGA000049	0	0	0	0	0	0	0	#DIV/0!	#DIV/0!
BGIBMGA000050	0.90077	0.45685	0.67881	0.762018	0.926394	0.844206	215	1.18208	0.493149
BGIBMGA000051	0.156577	0.0500004	0.103289	0.22518	0.133075	0.179127	28	0.695344	0.375732
BGIBMGA000052	0.0378696	0.0362791	0.0370744	0.175953	0.0827621	0.129358	12	0.215225	0.438354
BGIBMGA000053	0.306062	0.331452	0.318757	0.220816	0.271431	0.246123	102	1.38605	1.22113
BGIBMGA000054	1.10361	0.0522104	0.577911	0.976704	0.138956	0.55783	414	1.12993	0.375732
BGIBMGA000055	0.961995	0.263312	0.612653	0.820967	0.200228	0.510597	20	1.17178	1.31506
BGIBMGA000056	0.17621	0.168809	0.17251	0.146201	0.165042	0.155621	127	1.20526	1.02283
BGIBMGA000057	7.98371	5.35388	6.6688	8.81944	8.80708	8.81326	683	0.90524	0.607907
BGIBMGA000058	5.30793	3.48417	4.39605	3.84939	5.29886	4.57413	224	1.3789	0.657532
BGIBMGA000059	10.005	10.2896	10.1473	12.3052	14.2554	13.2803	400	0.813074	0.721802
BGIBMGA000060	2.02456	2.57429	2.29943	2.01165	3.10168	2.55666	978	1.00642	0.829968
BGIBMGA000061	127.872	141.438	134.655	148.851	193.95	171.401	4379	0.859055	0.729247
BGIBMGA000062	8.05119	8.93533	8.49326	8.32266	11.9386	10.1306	2105	0.967382	0.748439
BGIBMGA000063	3.36584	1.77748	2.57166	2.56828	1.58936	2.07882	1209	1.31054	1.11837
BGIBMGA000064	27.084	24.6956	25.8898	28.0701	29.2118	28.641	3211	0.96487	0.845398
BGIBMGA000067	0.261682	0.185997	0.223839	0.26334	0.418157	0.340749	169	0.9937	0.444801
BGIBMGA000068	1.01189	0.053855	0.532871	0.149255	0.102381	0.125818	51	6.7796	0.526025
BGIBMGA000069	3.17884	2.34653	2.76269	3.33139	2.91051	3.12095	3533	0.954208	0.806227
BGIBMGA000070	0.14512	0	0.0725598	0	0.105717	0.0528586	2	#DIV/0!	0
BGIBMGA000071	0	0	0	0	0	0	0	#DIV/0!	#DIV/0!
BGIBMGA000072	8.25799	6.03982	7.14891	9.56508	4.68653	7.1258	3027	0.863348	1.28876
BGIBMGA000073	2.88029	1.41864	2.14946	2.20344	1.56479	1.88412	604	1.30718	0.906597
BGIBMGA000074	19.0239	15.8525	17.4382	21.145	10.517	15.831	2909	0.899688	1.50732
BGIBMGA000075	13.2841	8.43303	10.8586	11.2962	12.1257	11.711	1045	1.17598	0.695466
BGIBMGA000076	5.12953	3.52361	4.32657	4.24773	4.72204	4.48488	1315	1.20759	0.746206
BGIBMGA000077	2.2471	1.15916	1.70313	2.06519	2.64434	2.35476	59	1.08808	0.438354
BGIBMGA000078	9.72648	7.0084	8.36744	9.54606	10.1287	9.8374	2181	1.0189	0.691932
BGIBMGA000079	5.26187	3.06836	4.16511	2.88519	2.4999	2.69254	71	1.82375	1.22739
BGIBMGA000080	1.57768	0.682298	1.12999	1.31647	1.23469	1.27558	662	1.19841	0.552606
BGIBMGA000081	22.687	10.5566	16.6218	22.3729	10.6246	16.4987	253	1.01404	0.993603
BGIBMGA000082	8.00159	7.35265	7.67712	7.81955	6.41532	7.11744	3109	1.02328	1.14611
BGIBMGA000083	0.254794	0.0375528	0.146174	0.130093	0.0713898	0.100742	30	1.95855	0.526025
BGIBMGA000084	6.24867	3.00724	4.62795	4.83233	2.95239	3.89236	1406	1.2931	1.01858
BGIBMGA000085	8.66325	6.70337	7.68331	10.2104	8.59676	9.4036	1543	0.84847	0.779755
BGIBMGA000086	8.055	6.4779	7.26645	10.0136	7.96782	8.99071	1516	0.804405	0.813007
BGIBMGA000087	16.5305	10.3012	13.4158	15.8191	13.679	14.749	871	1.04497	0.75307
BGIBMGA000088	9.18698	7.83875	8.51286	10.674	11.0244	10.8492	5997	0.860685	0.711035
BGIBMGA000089	0.504129	0.468752	0.48644	0.610187	0.313242	0.461714	158	0.826188	1.49645
BGIBMGA000090	0.328808	0.436152	0.38248	0.335766	0.350084	0.342925	70	0.979276	1.24585
BGIBMGA000091	0.0886261	0.0424519	0.065539	0.0882391	0.0860834	0.0871613	26	1.00439	0.493149
BGIBMGA000092	29.4417	17.9329	23.6873	33.9574	24.8238	29.3906	1468	0.867018	0.722408
BGIBMGA000093	0.91934	0.919021	0.919181	0.90206	0.990026	0.946043	115	1.01916	0.92828
BGIBMGA000094	0.327436	0.104561	0.215998	0.579566	0.397552	0.488559	17	0.564967	0.263013
BGIBMGA000095	3.49265	3.34596	3.4193	2.60805	3.65748	3.13276	146	1.33918	0.914827
BGIBMGA000096	35.0029	42.0491	38.526	30.609	54.236	42.4225	359	1.14355	0.775299
BGIBMGA000097	2.71613	2.97377	2.84495	2.53525	3.9308	3.23303	3720	1.07134	0.756531
BGIBMGA000098	3.37017	2.71884	3.0445	3.99459	2.732	3.36329	1261	0.843684	0.995183
BGIBMGA000099	5.34793	3.62382	4.48587	5.88734	3.94339	4.91536	359	0.908378	0.91896
BGIBMGA000100	4.78895	2.00196	3.39545	5.37488	3.39352	4.3842	451	0.890987	0.589935
BGIBMGA000101	4.99617	3.48505	4.24061	4.71528	3.50693	4.1111	3949	1.05957	0.993761
BGIBMGA000102	16.2898	10.3084	13.2991	16.4986	11.6682	14.0834	5233	0.98734	0.883458
BGIBMGA000103	7.19486	6.37864	6.78675	7.61252	4.89803	6.25527	6868	0.945136	1.30229
BGIBMGA000104	5.98684	6.19775	6.09229	6.37836	7.31187	6.84512	5255	0.938618	0.847628
BGIBMGA000105	0.682317	0.653661	0.667989	1.35868	1.7397	1.54919	17	0.502193	0.375732
BGIBMGA000106	33.2299	38.9538	36.0918	47.2137	54.138	50.6758	2066	0.703819	0.719528
BGIBMGA000107	33.2473	31.5533	32.4003	34.7693	34.1043	34.4368	6387	0.956227	0.925199
BGIBMGA000108	4.91938	1.996	3.45769	3.38051	2.02373	2.70212	257	1.45522	0.986298
BGIBMGA000109	1.98659	0.839941	1.41327	1.73851	0.743812	1.24116	586	1.1427	1.12924
BGIBMGA000110	1.13311	0.881576	1.00734	1.19426	1.05058	1.12242	771	0.948799	0.839136
BGIBMGA000111	0.862236	0.826023	0.84413	1.40477	1.31335	1.35906	144	0.613791	0.628943
BGIBMGA000112	2.85904	1.63034	2.24469	2.16881	1.09097	1.62989	137	1.31826	1.49439
BGIBMGA000113	0.552968	0.176581	0.364775	0.367036	0.134276	0.250656	8	1.50658	1.31506
BGIBMGA000114	3.93506	2.71241	3.32374	3.24897	1.34009	2.29453	844	1.21117	2.02405
BGIBMGA000115	3.86483	2.6518	3.25832	3.27019	2.89156	3.08087	892	1.18184	0.917084
BGIBMGA000116	1.0422	1.04597	1.04408	1.02117	1.40998	1.21558	113	1.02059	0.741831
BGIBMGA000117	8.95203	8.35037	8.6512	9.04088	10.0005	9.5207	2102	0.990172	0.834993
BGIBMGA000118	9.63212	6.39378	8.01295	9.06853	6.06061	7.56457	2071	1.06215	1.05497
BGIBMGA000119	7.99967	6.17506	7.08736	7.93291	6.55433	7.24362	1845	1.00842	0.942135
BGIBMGA000120	76.2537	67.4451	71.8494	82.9421	71.224	77.0831	4103	0.91936	0.946942
BGIBMGA000121	81.3198	84.5051	82.9124	87.9149	84.4683	86.1916	4610	0.924983	1.00044
BGIBMGA000122	31.3152	21.8919	26.6035	28.7708	20.6546	24.7127	2082	1.08843	1.0599
BGIBMGA000123	5.02469	3.11472	4.0697	4.08313	4.53513	4.30913	1118	1.2306	0.686799
BGIBMGA000124	0.305835	0.585981	0.445908	0.406	0.111398	0.258699	11	0.753289	5.26025
BGIBMGA000125	30.8811	21.7858	26.3334	28.9023	19.5784	24.2404	960	1.06846	1.11275
BGIBMGA000126	1.97144	0.957624	1.46453	1.6956	0.809107	1.25235	239	1.16269	1.18356
BGIBMGA000127	8.54183	7.89722	8.21952	8.36837	9.1029	8.73563	1123	1.02073	0.867549
BGIBMGA000128	4.95047	3.74456	4.34752	6.36037	3.59379	4.97708	2715	0.778331	1.04195
BGIBMGA000129	58.8557	51.1988	55.0272	49.0973	53.9497	51.5235	8802	1.19876	0.949009
BGIBMGA000130	8.67481	4.66665	6.67073	8.13865	6.62327	7.38096	2092	1.06588	0.704584
BGIBMGA000131	11.3509	8.56511	9.95801	13.0779	7.92186	10.4999	1815	0.867943	1.0812
BGIBMGA000132	24.2371	46.1619	35.1995	31.4202	76.3498	53.885	39693	0.771385	0.60461
BGIBMGA000133	1.2012	0.797852	0.999524	0.978023	0.525031	0.751527	264	1.22819	1.51963
BGIBMGA000134	7.04617	3.97073	5.50845	3.30136	3.32136	3.31136	100	2.13432	1.19551
BGIBMGA000135	16.9044	8.35428	12.6293	10.3596	9.83863	10.0991	1224	1.63177	0.84913
BGIBMGA000136	4.46037	2.95666	3.70852	3.58782	3.17983	3.38383	3995	1.2432	0.929816
BGIBMGA000137	1.7761	1.57062	1.67336	1.23935	1.0948	1.16708	149	1.43309	1.43461
BGIBMGA000138	35.5465	27.0426	31.2945	33.7952	26.809	30.3021	1449	1.05182	1.00871
BGIBMGA000139	0.613816	0.245015	0.429416	0.305568	0.372629	0.339098	36	2.00877	0.657532
BGIBMGA000140	3.96479	3.20584	3.58532	4.02026	3.39948	3.70987	4112	0.986203	0.943039
BGIBMGA000141	13.8873	11.8864	12.8869	13.6	17.8286	15.7143	626	1.02113	0.666707
BGIBMGA000142	3.49504	3.62728	3.56116	3.6731	4.75268	4.21289	332	0.951523	0.763206
BGIBMGA000143	2.4458	1.97994	2.21287	2.32429	2.76791	2.5461	1309	1.05227	0.71532
BGIBMGA000144	1.97675	1.76414	1.87044	1.93771	2.06309	2.0004	2193	1.02015	0.855095
BGIBMGA000145	7.33044	13.4599	10.3952	7.90664	16.7991	12.3529	369	0.927125	0.801231
BGIBMGA000146	1.5931	1.57056	1.58183	1.26031	2.64497	1.95264	946	1.26406	0.593791
BGIBMGA000147	4.82673	2.76277	3.79475	4.12057	3.41667	3.76862	1226	1.17137	0.808615
BGIBMGA000148	6.18972	3.85434	5.02203	4.72473	2.25455	3.48964	66	1.31007	1.70958
BGIBMGA000149	6.38577	5.96009	6.17293	7.20141	6.19949	6.70045	2528	0.886739	0.961384
BGIBMGA000150	0.482687	0.308277	0.395482	0.391583	0.15628	0.273932	60	1.23265	1.9726
BGIBMGA000151	0.361787	0.173296	0.267541	0.120069	0	0.0600345	4	3.01316	#DIV/0!
BGIBMGA000152	0.192218	0.146372	0.169295	0.189743	0.165161	0.177452	174	1.01304	0.886238
BGIBMGA000153	9.80055	8.18022	8.99038	11.014	13.5178	12.2659	4197	0.88983	0.605146
BGIBMGA000154	7.65817	6.28987	6.97402	7.59394	4.00956	5.80175	3024	1.00846	1.56872
BGIBMGA000155	10.2188	6.92123	8.57003	8.28297	4.48906	6.38602	1868	1.23371	1.5418
BGIBMGA000156	1.02748	0.437479	0.73248	0.454664	0.499002	0.476833	25	2.25987	0.876709
BGIBMGA000157	10.349	4.39748	7.37322	10.6362	7.11345	8.8748	488	0.972998	0.618192
BGIBMGA000158	183.693	0.0670522	91.8802	0.116144	0.127469	0.121807	5261	1581.61	0.526025
BGIBMGA000159	0.457554	0	0.228777	0.531482	0.24999	0.390736	14	0.860902	0
BGIBMGA000160	0.228702	0.273871	0.251287	0.202403	0.180489	0.191446	56	1.12993	1.51738
BGIBMGA000161	2.04695	0	1.02348	0.58229	0.213024	0.397657	11	3.51535	0
BGIBMGA000162	0.307672	0.0327501	0.170211	0.136146	0.348653	0.2424	30	2.25987	0.0939331
BGIBMGA000163	0.271719	0.0867691	0.179244	0.168332	0.0791771	0.123754	40	1.61419	1.09589
BGIBMGA000164	0.24125	0.0851487	0.163199	0.206485	0.106373	0.156429	124	1.16837	0.800473
BGIBMGA000165	0.534721	0	0.267361	0.28394	0.155814	0.219877	11	1.88322	0
BGIBMGA000166	2.12658	2.23491	2.18075	1.90662	4.48568	3.19615	1700	1.11537	0.498233
BGIBMGA000167	8.48506	10.4837	9.4844	12.036	13.3253	12.6806	2113	0.704973	0.786758
BGIBMGA000168	0.0950906	0.091097	0.0930938	0.252468	0.0692719	0.16087	14	0.376645	1.31506
BGIBMGA000169	2.82281	3.60568	3.21424	3.46974	8.22548	5.84761	221	0.813552	0.438354
BGIBMGA000170	0.969794	0.832954	0.901374	0.732493	0.755201	0.743847	119	1.32396	1.10296
BGIBMGA000171	2.53834	3.89916	3.21875	5.95504	7.98637	6.9707	1213	0.426251	0.488227
BGIBMGA000173	11.3975	8.45195	9.9247	11.2636	7.47257	9.3681	1124	1.01188	1.13106
BGIBMGA000174	4.91731	3.48522	4.20127	5.02189	3.66955	4.34572	2117	0.979176	0.949768
BGIBMGA000175	2.00561	1.44789	1.72675	2.19654	1.46627	1.8314	1234	0.913078	0.987468
BGIBMGA000176	1.44837	1.54611	1.49724	1.71672	1.52237	1.61954	374	0.843684	1.01559
BGIBMGA000177	40.1994	33.5015	36.8504	49.3881	50.7916	50.0898	2013	0.813949	0.659586
BGIBMGA000178	1.46033	1.26825	1.36429	1.02366	0.745672	0.884664	392	1.42658	1.70082
BGIBMGA000179	1.98225	0.441628	1.21194	1.40753	0.570898	0.989212	348	1.40832	0.773567
BGIBMGA000180	2.87196	2.83092	2.85144	3.68258	4.79816	4.24037	3027	0.779876	0.590001
BGIBMGA000181	0.0477203	0.0609549	0.0543376	0.0422329	0.0463513	0.0442921	15	1.12993	1.31506
BGIBMGA000183	0	0	0	0.0730609	0	0.0365304	1	0	#DIV/0!
BGIBMGA000184	0.39318	0.376667	0.384924	0.260976	0.644456	0.452716	21	1.50658	0.584473
BGIBMGA000185	16.5469	10.2704	13.4087	9.12334	18.4408	13.782	9540	1.81369	0.556943
BGIBMGA000186	5.73043	3.6787	4.70456	4.45714	3.52897	3.99306	1073	1.28567	1.04243
BGIBMGA000187	27.9713	21.228	24.5996	30.4681	19.9147	25.1914	3502	0.918053	1.06595
BGIBMGA000188	28.4239	33.289	30.8565	33.5834	33.3102	33.4468	2194	0.846368	0.999365
BGIBMGA000189	1.97448	0.912238	1.44336	1.95191	0.958916	1.45541	513	1.01156	0.951322
BGIBMGA000190	0.747924	0.153538	0.450731	0.1773	0.311343	0.244321	30	4.21842	0.493149
BGIBMGA000191	0.120409	0	0.0602044	0	0	0	1	#DIV/0!	#DIV/0!
BGIBMGA000192	0.0300945	0.0576611	0.0438778	0.0599261	0.0657699	0.062848	9	0.502193	0.876709
BGIBMGA000193	0	0	0	0	0	0	0	#DIV/0!	#DIV/0!
BGIBMGA000194	3.43165	3.83545	3.63355	5.59954	3.85401	4.72678	148	0.612845	0.995183
BGIBMGA000195	4.32134	5.0952	4.70827	5.29535	2.90587	4.10061	65	0.816063	1.75342
BGIBMGA000196	4.35359	2.08537	3.21948	3.37134	1.48004	2.42569	94	1.29135	1.409
BGIBMGA000197	8.27823	6.43423	7.35623	9.53801	6.14434	7.84117	242	0.86792	1.04718
BGIBMGA000198	4.97947	3.92281	4.45114	5.01645	4.47448	4.74546	901	0.992628	0.876709
BGIBMGA000199	19.6122	14.4895	17.0509	19.9679	13.924	16.9459	505	0.982189	1.04062
BGIBMGA000200	2.67675	2.09809	2.38742	2.52277	2.18633	2.35455	1007	1.06104	0.959641
BGIBMGA000201	174.263	129.206	151.735	163.974	138.378	151.176	4470	1.06275	0.933718
BGIBMGA000217	50.0242	38.8786	44.4514	51.6297	26.9977	39.3137	1458	0.968904	1.44007
BGIBMGA000218	16.0587	15.9852	16.0219	18.4868	14.6231	16.5549	643	0.868658	1.09315
BGIBMGA000219	8.71985	7.35563	8.03774	10.0391	8.31978	9.17944	1113	0.868588	0.884114
BGIBMGA000220	0.496687	0.216285	0.356486	0.505222	0.239652	0.372437	281	0.983106	0.902494
BGIBMGA000221	4.90301	4.25673	4.57987	3.20355	5.24602	4.22478	279	1.53049	0.811422
BGIBMGA000222	4.21242	2.89651	3.55447	3.33954	2.15094	2.74524	3866	1.26138	1.34662
BGIBMGA000223	1.16916	1.37944	1.2743	1.17631	1.86481	1.52056	1128	0.993923	0.739723
BGIBMGA000224	0	0.068281	0.0341405	0.0157696	0.0346148	0.0251922	6	0	1.9726
BGIBMGA000225	0.129784	0.0932503	0.111517	0.0646089	0.0472729	0.0559409	12	2.00877	1.9726
BGIBMGA000226	0.0775386	0	0.0387693	0.0900667	0.0706069	0.0803368	16	0.860902	0
BGIBMGA000227	0.563653	0	0.281827	0.374128	0	0.187064	2	1.50658	#DIV/0!
BGIBMGA000228	15.61	11.5463	13.5781	16.1418	17.2202	16.681	3890	0.967052	0.670509
BGIBMGA000229	6.9587	4.79826	5.87848	5.40913	4.42629	4.91771	1276	1.28647	1.08404
BGIBMGA000230	3.56248	2.738	3.15024	3.66048	2.33129	2.99588	752	0.973227	1.17446
BGIBMGA000231	743.669	1058.8	901.233	936.352	1332.03	1134.19	26950	0.79422	0.794877
BGIBMGA000232	3.99406	2.95399	3.47403	3.84613	2.30658	3.07635	775	1.03846	1.28068
BGIBMGA000233	6.52337	6.65697	6.59017	6.73021	5.32036	6.02529	872	0.969267	1.25123
BGIBMGA000234	1.86376	0.802243	1.333	1.8302	0.978298	1.40425	1332	1.01834	0.82004
BGIBMGA000235	2.18957	1.35018	1.76988	2.45564	1.19171	1.82368	355	0.891648	1.13298
BGIBMGA000236	7.15791	6.38626	6.77208	9.68436	8.11316	8.89876	3459	0.739121	0.787148
BGIBMGA000237	5.80772	6.35702	6.08237	6.99613	10.0396	8.51788	9369	0.830132	0.633193
BGIBMGA000238	19.9265	0.0370671	9.98177	0.507222	0.162073	0.334648	2166	39.2855	0.228707
BGIBMGA000239	1.47025	0.0173889	0.74382	0.024096	0.0264457	0.0252709	172	61.0164	0.657532
BGIBMGA000240	1.95606	1.51938	1.73772	1.64925	1.30942	1.47933	148	1.18603	1.16035
BGIBMGA000241	0.693475	0.544242	0.618858	0.595527	0.659309	0.627418	782	1.16447	0.825473
BGIBMGA000242	0.79008	0.623327	0.706704	0.798198	0.880268	0.839233	663	0.989829	0.708111
BGIBMGA000243	14.3548	10.5615	12.4582	15.245	8.86776	12.0564	527	0.941611	1.191
BGIBMGA000244	7.73544	5.67555	6.70549	7.96654	4.83012	6.39833	2104	0.970992	1.17503
BGIBMGA000245	0.573549	0.183154	0.378351	0.815778	0.179066	0.497422	82	0.70307	1.02283
BGIBMGA000246	0.109658	0	0.054829	0.0935823	0.045648	0.0696151	20	1.17178	0
BGIBMGA000247	0.198767	0	0.0993835	0.197899	0.0361996	0.117049	11	1.00439	0
BGIBMGA000248	0.0642608	0.102603	0.083432	0.163505	0.210658	0.187082	66	0.39302	0.487061
BGIBMGA000249	0.521031	1.23123	0.876132	0.368893	6.35134	3.36012	319	1.41242	0.193854
BGIBMGA000250	0.020334	0.0584399	0.0393869	0.0134968	0	0.00674839	5	1.50658	#DIV/0!
BGIBMGA000251	0.173755	0.0277429	0.100749	0.153774	0	0.0768871	15	1.12993	#DIV/0!
BGIBMGA000252	0.0652369	0.0208323	0.0430346	0.0433014	0	0.0216507	14	1.50658	#DIV/0!
BGIBMGA000253	0	0	0	0	0	0	0	#DIV/0!	#DIV/0!
BGIBMGA000254	0.0566664	0.217146	0.136906	0.0752254	0.288964	0.182095	28	0.753289	0.751465
BGIBMGA000255	0	0	0	0	0	0	0	#DIV/0!	#DIV/0!
BGIBMGA000256	0	0	0	0	0	0	0	#DIV/0!	#DIV/0!
BGIBMGA000257	0	0	0	0	0	0	0	#DIV/0!	#DIV/0!
BGIBMGA000258	0	0	0	0	0	0	0	#DIV/0!	#DIV/0!
BGIBMGA000259	0	0	0	0	0	0	0	#DIV/0!	#DIV/0!
BGIBMGA000260	0	0	0	0	0	0	0	#DIV/0!	#DIV/0!
BGIBMGA000261	0	0	0	0	0	0	0	#DIV/0!	#DIV/0!
BGIBMGA000262	0	0	0	0	0	0	0	#DIV/0!	#DIV/0!
BGIBMGA000263	0	0	0	0	0	0	0	#DIV/0!	#DIV/0!
BGIBMGA000264	0	0	0	0.0926093	0	0.0463046	4	0	#DIV/0!
BGIBMGA000265	0	0	0	0	0	0	0	#DIV/0!	#DIV/0!
BGIBMGA000266	0	0	0	0	0	0	0	#DIV/0!	#DIV/0!
BGIBMGA000267	0	0	0	0	0	0	0	#DIV/0!	#DIV/0!
BGIBMGA000268	0	0	0	0	0	0	0	#DIV/0!	#DIV/0!
BGIBMGA000269	0	0	0	0	0	0	0	#DIV/0!	#DIV/0!
BGIBMGA000270	0	0	0	0.0355903	0	0.0177952	1	0	#DIV/0!
BGIBMGA000271	0	0	0	0.075482	0	0.037741	1	0	#DIV/0!
BGIBMGA000272	0	0	0	0	0.0339579	0.016979	1	#DIV/0!	0
BGIBMGA000273	0.347768	0	0.173884	0.184667	0	0.0923333	18	1.88322	#DIV/0!
BGIBMGA000274	69.8138	0	34.9069	0	0.0582568	0.0291284	874	#DIV/0!	0
BGIBMGA000275	0	0	0	0	0	0	0	#DIV/0!	#DIV/0!
BGIBMGA000276	0	0	0	0	0	0	0	#DIV/0!	#DIV/0!
BGIBMGA000277	0	0	0	0	0	0	0	#DIV/0!	#DIV/0!
BGIBMGA000278	0	0	0	0	0.0789932	0.0394966	1	#DIV/0!	0
BGIBMGA000279	0	0	0	0	0	0	0	#DIV/0!	#DIV/0!
BGIBMGA000280	0	0	0	0.112076	0.123005	0.117541	2	0	0
BGIBMGA000281	0	0	0	0	0	0	0	#DIV/0!	#DIV/0!
BGIBMGA000282	0	0.0405868	0.0202934	0	0.030863	0.0154315	2	#DIV/0!	1.31506
BGIBMGA000283	0	0	0	0	0	0	0	#DIV/0!	#DIV/0!
BGIBMGA000284	0	0	0	0	0	0	0	#DIV/0!	#DIV/0!
BGIBMGA000285	4.25259	7.98631	6.11945	7.0567	15.0471	11.0519	1300	0.602631	0.530753
BGIBMGA000286	3.11093	1.89796	2.50445	3.18429	2.29011	2.7372	796	0.976962	0.828764
BGIBMGA000287	33.848	38.6257	36.2369	38.5901	47.5991	43.0946	5956	0.877117	0.811479
BGIBMGA000288	9.55216	9.1972	9.37468	9.31832	7.90748	8.6129	1826	1.02509	1.1631
BGIBMGA000289	0.102636	0.0983251	0.10048	0.24525	0.119629	0.18244	36	0.418494	0.821915
BGIBMGA000290	10.5602	5.68504	8.12262	10.0489	4.83361	7.44124	819	1.05088	1.17615
BGIBMGA000291	0.268991	0.241917	0.255454	0.214982	0.383913	0.299447	250	1.25123	0.630135
BGIBMGA000292	37.8974	50.0093	43.9533	55.0239	57.2462	56.135	17957	0.688743	0.873583
BGIBMGA000293	13.3163	12.8077	13.062	12.6619	11.6639	12.1629	1169	1.05168	1.09806
BGIBMGA000294	0.064379	0.0822336	0.0733063	0.028488	0.031266	0.029877	11	2.25987	2.63013
BGIBMGA000295	0.381419	0.3654	0.37341	0.253169	0.444572	0.348871	46	1.50658	0.821915
BGIBMGA000296	0	0	0	0	0	0	0	#DIV/0!	#DIV/0!
BGIBMGA000297	2.69483	2.19918	2.44701	1.92121	0.799797	1.3605	90	1.40268	2.74968
BGIBMGA000298	0.868198	1.01657	0.942382	1.01808	1.29305	1.15556	543	0.85278	0.786179
BGIBMGA000299	0	0	0	0	0.0726467	0.0363234	1	#DIV/0!	0
BGIBMGA000300	16.9734	13.844	15.4087	18.9567	12.6763	15.8165	1810	0.895377	1.09212
BGIBMGA000301	0.165831	0.105911	0.135871	0.256834	0.241611	0.249222	72	0.645676	0.438354
BGIBMGA000302	11.2995	9.1069	10.2032	11.8018	8.66164	10.2317	6924	0.95744	1.05141
BGIBMGA000303	3.4748	1.99732	2.73606	3.3315	1.70631	2.5189	502	1.04302	1.17055
BGIBMGA000304	9.37696	6.86569	8.12133	8.62471	5.95269	7.2887	563	1.08722	1.15338
BGIBMGA000305	1.7934	0.741131	1.26726	1.37127	0.614804	0.993036	623	1.30784	1.20547
BGIBMGA000306	0.264872	0.190311	0.227592	0.263716	0.36179	0.312753	41	1.00439	0.526025
BGIBMGA000307	4.05734	2.94173	3.49953	4.76469	3.16106	3.96287	1852	0.851544	0.930613
BGIBMGA000308	4.67786	2.99806	3.83796	4.57859	3.55694	4.06777	2391	1.02168	0.842876
BGIBMGA000309	0.0742924	0.0177931	0.0460427	0.049312	0	0.024656	9	1.50658	#DIV/0!
BGIBMGA000310	0.179123	0.02145	0.100286	0.148617	0.081555	0.115086	24	1.20526	0.263013
BGIBMGA000311	17.2703	15.2422	16.2562	10.1093	15.8997	13.0045	1033	1.70835	0.958644
BGIBMGA000312	28.9635	21.6954	25.3295	31.2685	20.1921	25.7303	15532	0.926284	1.07445
BGIBMGA000313	0.0593712	0.0341266	0.0467489	0.0788159	0.0519011	0.0653585	24	0.753289	0.657532
BGIBMGA000314	0.135408	0.259441	0.197424	0.202225	0.304147	0.253186	100	0.66959	0.853014
BGIBMGA000315	0.488185	2.57225	1.53022	1.62018	0.711269	1.16572	27	0.301316	3.61642
BGIBMGA000316	17.407	13.8442	15.6256	19.1023	16.8079	17.9551	2039	0.911254	0.82367
BGIBMGA000317	0.28866	0.165922	0.227291	0.229919	0.294397	0.262158	21	1.25548	0.563599
BGIBMGA000318	0	0.43324	0.21662	0	0	0	1	#DIV/0!	#DIV/0!
BGIBMGA000319	0.91714	0.592115	0.754628	0.621991	0.348585	0.485288	148	1.47452	1.69862
BGIBMGA000320	10.9247	8.86114	9.89294	12.1944	8.3962	10.2953	2750	0.895884	1.05537
BGIBMGA000321	4.93253	3.52107	4.2268	4.69532	3.29835	3.99684	1897	1.05052	1.06752
BGIBMGA000322	0.195531	0.187319	0.191425	0.25957	0.203487	0.231529	76	0.753289	0.920544
BGIBMGA000323	2.58118	1.87129	2.22623	2.79371	1.4399	2.11681	922	0.923924	1.29959
BGIBMGA000324	7.48489	51.1076	29.2963	22.0157	65.1106	43.5632	2499	0.33998	0.784935
BGIBMGA000325	0.071173	0.0681838	0.0696784	0	0.0691311	0.0345655	10	#DIV/0!	0.986298
BGIBMGA000326	0.571942	0	0.285971	0.632717	0.555534	0.594125	12	0.903947	0
BGIBMGA000327	0.235948	3.61661	1.92628	0.469835	17.9619	9.21586	249	0.502193	0.201349
BGIBMGA000328	1.92908	2.89955	2.41431	2.11935	3.10136	2.61035	373	0.910224	0.934928
BGIBMGA000329	3.18059	1.90684	2.54371	0.62653	0.358762	0.492646	322	5.07651	5.31505
BGIBMGA000330	0.126341	0	0.0631707	0	0	0	2	#DIV/0!	#DIV/0!
BGIBMGA000331	0.0818206	0	0.0409103	0.0543089	0	0.0271545	2	1.50658	#DIV/0!
BGIBMGA000332	0	0.0986549	0.0493274	0	0	0	1	#DIV/0!	#DIV/0!
BGIBMGA000333	3.15802	1.79888	2.47845	0.679835	0.49742	0.588627	79	4.64528	3.61642
BGIBMGA000334	0.0303844	0.0485139	0.0394492	0.0470583	0.154942	0.101	36	0.645676	0.31311
BGIBMGA000335	0	0.353402	0.176701	0.104938	0.844592	0.474765	32	0	0.418429
BGIBMGA000336	0.311009	6.92154	3.61627	1.318	13.7856	7.5518	1189	0.23597	0.502085
BGIBMGA000337	0	0.0354844	0.0177422	0.0245856	0	0.0122928	2	0	#DIV/0!
BGIBMGA000338	0.0303844	0.116433	0.0734089	0.0201678	0.309884	0.165026	20	1.50658	0.375732
BGIBMGA000339	0.0877642	0.0600559	0.07391	0.099864	0.00913353	0.0544988	25	0.878837	6.57532
BGIBMGA000340	0	0	0	0.271735	0	0.135868	3	0	#DIV/0!
BGIBMGA000341	3.44613	0.471629	1.95888	0	0	0	8	#DIV/0!	#DIV/0!
BGIBMGA000342	0	0	0	0	0.0593967	0.0296983	2	#DIV/0!	0
BGIBMGA000343	0	0	0	0	0	0	0	#DIV/0!	#DIV/0!
BGIBMGA000344	0.829845	0.856146	0.842996	0.813511	0.660331	0.736921	302	1.02008	1.29654
BGIBMGA000345	0.11924	0.057116	0.0881779	0.197865	0.0434321	0.120649	9	0.602631	1.31506
BGIBMGA000346	0.217112	0	0.108556	0.288219	0	0.14411	15	0.753289	#DIV/0!
BGIBMGA000347	0.350454	0.671471	0.510963	0.564925	0.310007	0.437466	93	0.620356	2.16599
BGIBMGA000348	1.29281	0.619257	0.956034	1.10839	1.17724	1.14282	97	1.16638	0.526025
BGIBMGA000349	10.9354	9.38299	10.1592	12.6234	9.55952	11.0915	556	0.866282	0.981533
BGIBMGA000350	35.7777	28.5989	32.1883	35.2433	39.3441	37.2937	758	1.01516	0.726892
BGIBMGA000351	4.64164	2.85612	3.74888	4.59023	2.50841	3.54932	2491	1.0112	1.13862
BGIBMGA000352	0.0538796	0	0.0269398	0.0357629	0.0588755	0.0473192	7	1.50658	0
BGIBMGA000353	147.149	83.3931	115.271	135.754	15.8149	75.7845	19597	1.08394	5.27306
BGIBMGA000354	44.5524	37.4336	40.993	42.2168	29.5737	35.8952	3086	1.05533	1.26577
BGIBMGA000355	1.80639	1.11435	1.46037	1.55325	0.907189	1.23022	479	1.16297	1.22836
BGIBMGA000356	5.12152	3.40592	4.26372	4.93414	4.20184	4.56799	880	1.03798	0.810578
BGIBMGA000357	1.50993	0.526005	1.01797	0.592223	0.349986	0.471104	50	2.54959	1.50293
BGIBMGA000358	2.83207	1.78792	2.30999	2.61613	1.82543	2.22078	854	1.08254	0.979448
BGIBMGA000359	2.06846	1.55958	1.81402	2.2374	1.47893	1.85816	475	0.924491	1.05453
BGIBMGA000360	23.438	17.6281	20.5331	22.5169	18.572	20.5444	985	1.04091	0.949179
BGIBMGA000361	36.82	30.3872	33.6036	40.415	27.4033	33.9092	1048	0.911046	1.10889
BGIBMGA000362	8.4807	6.21787	7.34929	8.2207	4.39574	6.30822	2634	1.03163	1.41452
BGIBMGA000363	9.65497	16.6122	13.1336	8.28966	14.7318	11.5107	1243	1.1647	1.12764
BGIBMGA000364	9.57174	8.37925	8.97549	10.2529	10.8199	10.5364	1473	0.933563	0.774426
BGIBMGA000365	9.18285	7.18005	8.18145	11.9663	5.73039	8.84832	1261	0.767396	1.25298
BGIBMGA000366	5.26326	5.33152	5.29739	5.17824	5.17512	5.17668	3579	1.01642	1.03022
BGIBMGA000367	75.0821	59.9618	67.5219	63.927	66.5791	65.253	9794	1.1745	0.90061
BGIBMGA000368	0.337761	0.232974	0.285368	0.529091	0.236211	0.382651	126	0.638381	0.986298
BGIBMGA000369	0.0788886	0	0.0394443	0	0.172407	0.0862035	4	#DIV/0!	0
BGIBMGA000370	0	0	0	0	0	0	0	#DIV/0!	#DIV/0!
BGIBMGA000371	0	0.0884304	0.0442152	0.245078	0.16811	0.206594	15	0	0.526025
BGIBMGA000372	3.4933	2.34261	2.91795	3.78721	2.2055	2.99635	126	0.922395	1.06217
BGIBMGA000373	2.75151	2.19169	2.4716	3.34485	1.89182	2.61833	410	0.82261	1.15851
BGIBMGA000374	9.80064	7.09878	8.44971	10.2833	8.18	9.23167	4245	0.953059	0.867821
BGIBMGA000375	6.17632	4.41079	5.29355	6.63384	5.2356	5.93472	249	0.931031	0.842462
BGIBMGA000376	0.134711	0.145185	0.139948	0.122946	0.171735	0.14734	42	1.09569	0.845398
BGIBMGA000377	1.09813	0.35067	0.724399	0.546667	0.244435	0.395551	86	2.00877	1.43461
BGIBMGA000378	0.0273925	0.0412374	0.034315	0.0493509	0.0399099	0.0446304	51	0.555055	1.03326
BGIBMGA000379	0.120441	0.144899	0.13267	0.13014	0.18364	0.15689	257	0.925469	0.789038
BGIBMGA000380	0.310309	0.594553	0.452431	0.308954	0.90422	0.606587	17	1.00439	0.657532
BGIBMGA000381	10.6813	7.81895	9.25014	10.4775	5.08286	7.78015	1932	1.01946	1.5383
BGIBMGA000382	10.0436	7.14296	8.59329	9.35571	5.20843	7.28207	1138	1.07353	1.37142
BGIBMGA000383	7.77258	6.14569	6.95913	7.77497	6.61918	7.19707	1598	0.999692	0.928466
BGIBMGA000384	5.59798	10.0591	7.82854	8.74523	16.4361	12.5906	3352	0.640119	0.612014
BGIBMGA000385	0.428355	0.56705	0.497703	0.475595	0.380133	0.427864	290	0.900672	1.49171
BGIBMGA000386	0.14521	0	0.072605	0	0	0	2	#DIV/0!	#DIV/0!
BGIBMGA000387	59.1082	65.1101	62.1092	58.0252	85.1938	71.6095	86936	1.01866	0.764259
BGIBMGA000388	1.30859	0.833253	1.07092	1.58114	1.97507	1.77811	928	0.827627	0.421884
BGIBMGA000389	0.159176	0	0.0795881	0.633925	0.231914	0.43292	9	0.251096	0
BGIBMGA000390	5.08333	3.3469	4.21512	4.6133	2.81437	3.71383	3147	1.10189	1.18922
BGIBMGA000391	0.267348	0.0673999	0.167374	0.121416	0.158882	0.140149	105	2.20192	0.424214
BGIBMGA000392	1.08043	0.433737	0.757084	0.539564	0.914507	0.727035	350	2.00241	0.474285
BGIBMGA000393	10.0691	5.06428	7.56671	11.4176	5.56253	8.49005	958	0.881899	0.910428
BGIBMGA000394	9.76455	6.96721	8.36588	8.55185	9.45304	9.00245	2324	1.1418	0.737034
BGIBMGA000395	1008.42	889.218	948.817	945.699	1029.32	987.509	13749	1.06632	0.863889
BGIBMGA000396	26.6688	28.0213	27.3451	24.5538	32.7452	28.6495	1282	1.08614	0.855735
BGIBMGA000397	38.2587	40.4991	39.3789	33.4485	45.7384	39.5934	4486	1.14381	0.885452
BGIBMGA000398	12.8407	20.3104	16.5755	15.6849	28.586	22.1354	7419	0.818666	0.710502
BGIBMGA000399	110.842	133.433	122.137	132.301	196.732	164.516	2960	0.837804	0.678246
BGIBMGA000400	0.0245531	0.0235219	0.0240375	0.0325945	0	0.0162972	4	0.753289	#DIV/0!
BGIBMGA000401	0.0656868	0	0.0328434	0.0218	0.0239259	0.0228629	8	3.01316	0
BGIBMGA000402	0.35772	0	0.17886	0.25063	0	0.125315	37	1.42728	#DIV/0!
BGIBMGA000403	0.286552	0.416509	0.351531	0.373843	0.460686	0.417265	194	0.766505	0.904106
BGIBMGA000404	5.56864	3.51417	4.5414	8.13167	4.15968	6.14568	3077	0.684808	0.844816
BGIBMGA000405	0.335036	0.160482	0.247759	0.389168	0.122034	0.255601	15	0.860902	1.31506
BGIBMGA000406	1.22852	0.517845	0.87318	1.52214	1.09781	1.30998	340	0.807095	0.471708
BGIBMGA000407	1.90026	1.09227	1.49627	2.1907	1.41345	1.80208	414	0.867424	0.772769
BGIBMGA000408	19.2558	11.0828	15.1693	18.1361	14.5265	16.3313	1026	1.06174	0.762938
BGIBMGA000409	1.42106	0.859815	1.14044	1.09217	0.54485	0.818508	63	1.30114	1.57808
BGIBMGA000410	2.21109	1.13789	1.67449	1.95279	0.69222	1.32251	399	1.13227	1.64383
BGIBMGA000411	0.201812	0.220956	0.211384	0.15309	0.168019	0.160555	31	1.31826	1.31506
BGIBMGA000412	51.8117	54.1016	52.9567	50.2152	49.9695	50.0923	1896	1.03179	1.08269
BGIBMGA000413	1.36597	0.763348	1.06466	0.906668	0.663388	0.785028	39	1.50658	1.15068
BGIBMGA000414	20.6807	13.6615	17.1711	16.3084	14.301	15.3047	1282	1.2681	0.955282
BGIBMGA000415	3.95702	2.7724	3.36471	3.24065	2.8396	3.04012	2382	1.22106	0.976335
BGIBMGA000416	3.28012	2.68303	2.98157	2.57121	3.90859	3.2399	2013	1.27571	0.686444
BGIBMGA000417	0.486151	0.806077	0.646114	0.372329	0.953488	0.662909	171	1.3057	0.845398
BGIBMGA000418	0.604732	4.06716	2.33595	0.335861	5.8978	3.11683	1090	1.80054	0.689606
BGIBMGA000419	1.27172	0.645849	0.958783	0.21357	0.401823	0.307696	184	5.95457	1.6073
BGIBMGA000420	2.06612	1.89138	1.97875	2.32833	1.71251	2.02042	1078	0.887382	1.10445
BGIBMGA000421	0.541905	0	0.270952	0.41503	0	0.207515	28	1.3057	#DIV/0!
BGIBMGA000422	10.4933	8.77757	9.63544	12.1524	5.58092	8.86665	5622	0.863478	1.57278
BGIBMGA000423	0	0	0	0	0	0	0	#DIV/0!	#DIV/0!
BGIBMGA000424	33.4948	13.5348	23.5148	30.2402	17.115	23.6776	735	1.10762	0.790815
BGIBMGA000425	14.1546	21.9299	18.0422	16.9886	14.4423	15.7155	7504	0.833178	1.51845
BGIBMGA000426	0.440928	0	0.220464	0	0	0	13	#DIV/0!	#DIV/0!
BGIBMGA000427	0	0	0	0	0	0	0	#DIV/0!	#DIV/0!
BGIBMGA000428	0	0	0	0	0	0	0	#DIV/0!	#DIV/0!
BGIBMGA000429	0.374029	0.199067	0.286548	0.331018	0.257336	0.294177	69	1.12993	0.773567
BGIBMGA000430	0	0	0	0	0	0	0	#DIV/0!	#DIV/0!
BGIBMGA000431	0	0	0	0	0	0	0	#DIV/0!	#DIV/0!
BGIBMGA000432	0	0	0	0	0	0	0	#DIV/0!	#DIV/0!
BGIBMGA000433	0	0	0	0	0.120734	0.0603669	2	#DIV/0!	0
BGIBMGA000434	0	0	0	0	0	0	0	#DIV/0!	#DIV/0!
BGIBMGA000435	0	0	0	0	0	0	0	#DIV/0!	#DIV/0!
BGIBMGA000436	0	0	0	0.0914339	0	0.045717	1	0	#DIV/0!
BGIBMGA000437	0.182878	0.218997	0.200937	0.0910398	0.0666118	0.0788258	14	2.00877	3.28766
BGIBMGA000438	29.0291	0	14.5146	26.9118	0	13.4559	870	1.07867	#DIV/0!
BGIBMGA000439	0.767607	0.32493	0.546268	0.900518	0.754254	0.827386	196	0.852406	0.430797
BGIBMGA000440	81.0117	81.7835	81.3976	102.831	128.259	115.545	3082	0.787815	0.637643
BGIBMGA000441	1.22817	0.817076	1.02262	1.29074	1.34205	1.3164	172	0.951523	0.608826
BGIBMGA000442	0.910517	0.489326	0.699921	0.722285	0.626318	0.674301	1062	1.26061	0.781274
BGIBMGA000443	0.412283	0	0.206142	0	0	0	1	#DIV/0!	#DIV/0!
BGIBMGA000444	17.397	13.8532	15.6251	21.6888	9.39108	15.5399	8042	0.802117	1.47515
BGIBMGA000445	8.73704	4.5918	6.66442	6.65098	2.6119	4.63144	1438	1.31365	1.75803
BGIBMGA000446	18.4742	11.8358	15.155	19.1983	12.5329	15.8656	1333	0.962285	0.944374
BGIBMGA000447	4.04368	3.66466	3.85417	2.95241	3.47598	3.2142	2113	1.36962	1.05428
BGIBMGA000448	7.77293	4.88552	6.32923	8.3805	5.27297	6.82673	796	0.927503	0.926522
BGIBMGA000449	10.4014	12.434	11.4177	13.3877	11.2999	12.3438	1306	0.776935	1.10036
BGIBMGA000450	8.62747	11.1514	9.88941	9.99871	8.87876	9.43873	347	0.862858	1.25596
BGIBMGA000451	3.85562	4.23934	4.04748	5.11838	4.27696	4.69767	499	0.753289	0.991204
BGIBMGA000452	4.82837	2.06791	3.44814	3.25513	0.896589	2.07586	693	1.48331	2.30642
BGIBMGA000453	2.40966	1.70625	2.05795	1.90076	1.90804	1.9044	277	1.26773	0.894243
BGIBMGA000454	0.185392	0.293436	0.239414	0.262161	0.252494	0.257328	153	0.707169	1.16215
BGIBMGA000455	0.578341	0.443241	0.510791	0.416781	0.493537	0.455159	142	1.38764	0.898092
BGIBMGA000456	0.891258	0.406226	0.648742	0.586365	0.8409	0.713632	854	1.51997	0.483085
BGIBMGA000457	6.39735	0.0561527	3.22675	0.0611375	0.0914992	0.0763183	797	104.639	0.613696
BGIBMGA000458	3.43165	1.64376	2.53771	2.27778	5.41645	3.84712	28	1.50658	0.303476
BGIBMGA000459	9.74714	12.0189	10.883	12.8754	14.9043	13.8898	644	0.757037	0.806407
BGIBMGA000460	0.483131	0.694261	0.588696	0.481022	0.703906	0.592464	12	1.00439	0.986298
BGIBMGA000461	2.18302	1.92247	2.05274	2.60998	2.24221	2.4261	826	0.836411	0.857398
BGIBMGA000462	5.95182	7.55741	6.75462	2.20516	1.67265	1.9389	1517	2.69904	4.51823
BGIBMGA000463	2.36734	3.88786	3.1276	3.81611	1.4782	2.64715	42	0.620356	2.63013
BGIBMGA000464	29.6935	27.3642	28.5289	35.3481	22.1015	28.7248	879	0.840031	1.23812
BGIBMGA000465	0.253644	0.0539981	0.153821	0.093532	0.143714	0.118623	23	2.71184	0.375732
BGIBMGA000466	0.560815	0.281423	0.421119	0.319066	0.661452	0.490259	84	1.75767	0.425462
BGIBMGA000467	0.374566	0.182936	0.278751	0.344494	0.445858	0.395176	693	1.08729	0.4103
BGIBMGA000468	13.9024	6.82576	10.3641	12.3884	6.10193	9.24514	1383	1.12222	1.11862
BGIBMGA000469	8.07177	6.02587	7.04882	6.62991	5.82115	6.22553	1198	1.21748	1.03517
BGIBMGA000470	0.705284	0.398285	0.551785	0.822934	0.584095	0.703515	426	0.857035	0.681885
BGIBMGA000471	1.60892	0.970476	1.2897	1.62167	1.23718	1.42943	227	0.992137	0.784424
BGIBMGA000472	0.584011	0.109703	0.346857	0.676471	0.100104	0.388287	162	0.86332	1.09589
BGIBMGA000473	4.14583	3.1222	3.63401	3.94427	3.07889	3.51158	3052	1.0511	1.01407
BGIBMGA000474	14.0824	10.2063	12.1443	16.7508	7.04285	11.8968	4053	0.840697	1.44917
BGIBMGA000475	321.411	315.535	318.473	290.338	152.075	221.206	46453	1.10702	2.07487
BGIBMGA000476	30.3055	19.1132	24.7094	23.8033	20.4213	22.1123	452	1.27316	0.935946
BGIBMGA000477	1.24593	0.642707	0.944317	0.86516	0.488727	0.676943	203	1.44011	1.31506
BGIBMGA000478	1.05863	0.456034	0.75733	0.872442	0.372656	0.622549	473	1.21341	1.22374
BGIBMGA000479	0.403325	0.331188	0.367257	0.356946	0.209868	0.283407	82	1.12993	1.57808
BGIBMGA000480	2.57563	3.57782	3.07673	1.33918	0.500348	0.919764	210	1.92329	7.15066
BGIBMGA000481	16.2105	11.1463	13.6784	16.9207	13.0471	14.9839	1090	0.958029	0.854311
BGIBMGA000482	0.810252	0	0.405126	0.215124	0	0.107562	7	3.76645	#DIV/0!
BGIBMGA000483	0.270475	0.0755754	0.173025	0.157088	0.139568	0.148328	69	1.7218	0.541497
BGIBMGA000484	19.6629	20.4038	20.0333	19.1946	24.2345	21.7145	5550	1.0244	0.841934
BGIBMGA000485	3.70608	2.84035	3.27321	3.47285	4.415	3.94392	412	1.06716	0.64334
BGIBMGA000486	2.35942	2.1225	2.24096	2.288	2.71654	2.50227	2042	1.03121	0.781326
BGIBMGA000487	3.45794	3.23826	3.3481	2.73364	3.82103	3.27733	417	1.26496	0.847485
BGIBMGA000488	0.393198	0.244514	0.318856	0.297617	0.552775	0.425196	269	1.32115	0.442339
BGIBMGA000489	0.12454	0.0340884	0.0793142	0.0472367	0.0907253	0.068981	20	2.63651	0.375732
BGIBMGA000490	0	0	0	0	0	0	0	#DIV/0!	#DIV/0!
BGIBMGA000491	0.0987488	0.0430007	0.0708747	0.101297	0.091556	0.0964265	47	0.974845	0.469665
BGIBMGA000492	0	0	0	0	0.0591899	0.0295949	1	#DIV/0!	0
BGIBMGA000493	0.440011	0	0.220005	0.340736	0.16027	0.250503	16	1.29135	0
BGIBMGA000494	3.74105	2.53714	3.13909	2.99944	2.5499	2.77467	778	1.24725	0.994995
BGIBMGA000495	0	0.52477	0.262385	1.09077	0.399045	0.744907	5	0	1.31506
BGIBMGA000496	9.17743	15.6711	12.4243	10.998	16.4692	13.7336	6741	0.834466	0.951536
BGIBMGA000497	0.259632	0.0973281	0.17848	0.224781	0.131574	0.178177	78	1.15504	0.739723
BGIBMGA000498	1.80733	0.908286	1.35781	1.40612	1.3274	1.36676	452	1.28533	0.684261
BGIBMGA000499	2.2613	0.614331	1.43781	1.50095	0.639257	1.0701	179	1.50658	0.961008
BGIBMGA000500	1.92945	1.74178	1.83562	1.8964	1.63533	1.76586	477	1.01743	1.06509
BGIBMGA000501	2.77801	1.33067	2.05434	0.460979	2.02373	1.24235	11	6.02631	0.657532
BGIBMGA000502	5.22999	2.96065	4.09532	4.19728	2.87478	3.53603	391	1.24604	1.02987
BGIBMGA000503	6.67286	4.47483	5.57384	5.48723	3.74482	4.61602	2003	1.21607	1.19494
BGIBMGA000504	3.3288	6.48062	4.90471	6.00377	7.59267	6.79822	3863	0.554451	0.853536
BGIBMGA000505	4.05176	8.55323	6.30249	5.75955	9.19447	7.47701	956	0.703485	0.930258
BGIBMGA000506	20.0964	19.2524	19.6744	19.2964	20.7517	20.024	501	1.04146	0.92775
BGIBMGA000507	0.764016	0.313684	0.53885	0.362229	0.238531	0.30038	36	2.10921	1.31506
BGIBMGA000508	2.41837	1.38628	1.90232	2.81569	2.67149	2.74359	594	0.85889	0.518917
BGIBMGA000509	1.1211	0.90878	1.01494	1.04124	0.888498	0.964871	1183	1.07669	1.02283
BGIBMGA000510	1.55828	1.49283	1.52556	1.93935	1.63182	1.78558	85	0.803508	0.914827
BGIBMGA000511	18.2086	16.5845	17.3965	19.852	17.0049	18.4285	4651	0.917215	0.975276
BGIBMGA000512	3.74912	1.95989	2.8545	3.43474	2.35352	2.89413	1534	1.09153	0.832748
BGIBMGA000513	1.70855	1.11669	1.41262	1.6004	0.639772	1.12009	386	1.06758	1.74545
BGIBMGA000514	2.47446	1.8552	2.16483	2.03519	2.03772	2.03646	191	1.21583	0.910428
BGIBMGA000515	0.15842	0.151766	0.155093	0.157728	0.0577031	0.107716	8	1.00439	2.63013
BGIBMGA000516	20.8932	10.2591	15.5762	13.88	6.29898	10.0895	3381	1.50527	1.6287
BGIBMGA000517	4.65926	3.08838	3.87382	3.77896	4.30699	4.04298	1602	1.23295	0.717061
BGIBMGA000518	10.918	8.5237	9.72086	11.2057	8.57089	9.88827	1487	0.974331	0.994494
BGIBMGA000519	0.290239	0	0.14512	0	0	0	1	#DIV/0!	#DIV/0!
BGIBMGA000520	3.48905	0	1.74453	0.9028	0.0430799	0.47294	83	3.8647	0
BGIBMGA000521	4.44429	3.02379	3.73404	5.04497	3.13187	4.08842	1075	0.880935	0.96549
BGIBMGA000522	0.366906	0.0502138	0.20856	0.173954	0.0763672	0.125161	15	2.10921	0.657532
BGIBMGA000523	1.16427	0.159339	0.661803	1.04879	0.605821	0.827303	45	1.11011	0.263013
BGIBMGA000524	0.297138	0.227727	0.262433	0.0788908	0.129876	0.104383	42	3.76645	1.75342
BGIBMGA000525	0	0	0	0	0	0	0	#DIV/0!	#DIV/0!
BGIBMGA000526	441.664	407.037	424.351	384.282	463.52	423.901	31010	1.14932	0.878143
BGIBMGA000527	17.2755	14.6445	15.96	19.6101	21.9846	20.7973	10764	0.88095	0.666124
BGIBMGA000528	47.696	35.606	41.651	47.6606	37.0228	42.3417	30269	1.00074	0.961731
BGIBMGA000529	2.28629	0.5525	1.41939	1.54944	1.04033	1.29488	965	1.47556	0.531083
BGIBMGA000530	0.183496	0.149421	0.166459	0.103527	0.113623	0.108575	71	1.77244	1.31506
BGIBMGA000531	0.107338	0.20566	0.156499	0	0.0781938	0.0390969	4	#DIV/0!	2.63013
BGIBMGA000532	4.58388	2.53522	3.55955	4.30979	2.25143	3.28061	1779	1.0636	1.12605
BGIBMGA000533	11.1	7.97537	9.53769	10.5073	6.57001	8.53867	702	1.05641	1.2139
BGIBMGA000534	4.03272	3.13614	3.58443	4.63707	3.05874	3.8479	1559	0.869672	1.0253
BGIBMGA000535	0.626673	0.318555	0.472614	0.670626	0.484471	0.577548	206	0.93446	0.657532
BGIBMGA000536	20.6483	20.3959	20.5221	17.9994	24.4611	21.2302	11994	1.14717	0.833812
BGIBMGA000537	16.5833	12.4141	14.4987	17	10.131	13.5655	4077	0.975489	1.22536
BGIBMGA000538	0.2708	0.037061	0.153931	0.333813	0.14091	0.237361	26	0.811234	0.263013
BGIBMGA000539	4.04747	2.40479	3.22613	3.88773	2.45237	3.17005	811	1.04109	0.980596
BGIBMGA000540	4.61243	2.11593	3.36418	4.17724	2.57439	3.37581	2902	1.10418	0.821915
BGIBMGA000541	3.8683	2.86451	3.3664	2.91458	3.7167	3.31564	782	1.32722	0.770713
BGIBMGA000542	29.0265	32.1181	30.5723	31.5499	27.3473	29.4486	6988	0.920017	1.17445
BGIBMGA000543	0.326824	0	0.163412	0.216931	0	0.108466	2	1.50658	#DIV/0!
BGIBMGA000544	1.01123	0.461312	0.736269	0.735132	0.315712	0.525422	126	1.37557	1.46118
BGIBMGA000545	5.77612	3.81261	4.79437	5.19108	4.94191	5.0665	3336	1.1127	0.771485
BGIBMGA000546	7.95223	6.7043	7.32827	7.13465	7.59239	7.36352	5528	1.11459	0.88303
BGIBMGA000547	0.109043	0.0522318	0.0806375	0.36189	0.0794361	0.220663	15	0.301316	0.657532
BGIBMGA000548	4.16184	2.69395	3.4279	5.19425	4.30778	4.75102	1289	0.80124	0.62537
BGIBMGA000549	3.54884	2.02515	2.787	3.62264	2.40794	3.01529	1126	0.979629	0.841029
BGIBMGA000550	4.63353	3.49642	4.06498	4.44057	3.13038	3.78548	3036	1.04346	1.11693
BGIBMGA000551	4.48755	1.61215	3.04985	4.46795	0.408638	2.4383	48	1.00439	3.94519
BGIBMGA000552	1.20636	0.0502477	0.628305	1.81035	0.229256	1.0198	164	0.666371	0.219177
BGIBMGA000553	40.4102	26.4555	33.4328	37.3444	22.9126	30.1285	12379	1.0821	1.15463
BGIBMGA000554	4.32923	0.0679902	2.19861	0.989255	0.0517011	0.520478	84	4.37625	1.31506
BGIBMGA000555	5.83798	2.80781	4.3229	5.66224	3.46305	4.56264	1851	1.03104	0.810791
BGIBMGA000556	0.149585	0.143303	0.146444	0.0992878	0	0.0496439	3	1.50658	#DIV/0!
BGIBMGA000557	0.124241	0.132248	0.128245	0.219909	0.11062	0.165265	54	0.564967	1.19551
BGIBMGA000558	0.565582	0.350595	0.458088	0.728734	0.412017	0.570375	78	0.776116	0.850923
BGIBMGA000559	78.1638	108.584	93.3737	87.2161	77.1607	82.1884	10166	0.896208	1.40724
BGIBMGA000560	1.92711	1.18813	1.55762	1.6844	1.89036	1.78738	435	1.14409	0.628523
BGIBMGA000561	0.301402	0.513322	0.407362	0.844688	2.04929	1.44699	147	0.356821	0.250488
BGIBMGA000562	0.102186	0.117473	0.10983	0.189915	0.267987	0.228951	43	0.538064	0.438354
BGIBMGA000563	0.0480281	0.138033	0.0930305	0.0425052	0.781391	0.411948	83	1.12993	0.17665
BGIBMGA000564	11.625	11.7719	11.6984	14.0337	17.6099	15.8218	2924	0.828365	0.66848
BGIBMGA000565	1.34494	1.0875	1.21622	1.44963	1.40223	1.42593	534	0.92778	0.77555
BGIBMGA000566	0.0819483	0.0959525	0.0889504	0.0483499	0.0729642	0.0606571	39	1.6949	1.31506
BGIBMGA000567	0.10596	0.060906	0.083433	0.0750204	0.0926282	0.0838243	58	1.41242	0.657532
BGIBMGA000568	0.101043	0.138285	0.119664	0.0670681	0.147217	0.107142	38	1.50658	0.939331
BGIBMGA000569	0.729226	0	0.364613	0.484028	0.354153	0.41909	8	1.50658	0
BGIBMGA000570	0.0858545	0.0822487	0.0840516	0.0895501	0.0625435	0.0760468	32	0.958732	1.31506
BGIBMGA000571	0	0	0	0	0	0	0	#DIV/0!	#DIV/0!
BGIBMGA000572	5.21083	7.16607	6.18845	6.77119	10.6015	8.68635	3399	0.769559	0.675949
BGIBMGA000573	18.81	10.7075	14.7587	17.2803	10.2274	13.7538	514	1.08852	1.04694
BGIBMGA000574	1.94383	0.780558	1.36219	1.45247	0.924245	1.18836	534	1.33829	0.844536
BGIBMGA000575	0.450736	0.246746	0.348741	0.427398	0.281446	0.354422	27	1.0546	0.876709
BGIBMGA000576	1.49585	0	0.747924	0.496439	0.54485	0.520645	4	3.01316	0
BGIBMGA000577	1.2831	0.901419	1.09226	0.738108	2.86646	1.80228	170	1.73836	0.314472
BGIBMGA000578	2.1128	1.74223	1.92751	2.42014	1.96126	2.1907	1152	0.873005	0.888321
BGIBMGA000579	1.52325	1.14346	1.33335	1.3506	1.02685	1.18873	542	1.12783	1.11356
BGIBMGA000580	0.876533	0.746417	0.811475	1.09896	0.709488	0.904225	44	0.7976	1.05205
BGIBMGA000581	7.82324	6.92086	7.37205	9.03046	7.52458	8.27752	3189	0.866316	0.919766
BGIBMGA000582	3.46046	1.78266	2.62156	2.62193	5.20824	3.91509	503	1.31981	0.342277
BGIBMGA000583	25.5647	7.90345	16.7341	23.62	5.4236	14.5218	7638	1.08233	1.45723
BGIBMGA000584	2.91646	1.81091	2.36368	2.66872	2.5836	2.62616	2062	1.09283	0.700922
BGIBMGA000585	7.61818	6.19407	6.90612	6.90386	7.73069	7.31728	2497	1.10347	0.801231
BGIBMGA000586	16.0722	11.8646	13.9684	17.5381	13.4498	15.4939	2884	0.916417	0.882143
BGIBMGA000587	2.14646	1.55781	1.85213	2.27524	1.44046	1.85785	1411	0.943398	1.08147
BGIBMGA000588	1.17036	0.143745	0.657054	1.53375	0.306058	0.919905	135	0.763072	0.469665
BGIBMGA000589	17.0384	13.1292	15.0838	14.0138	11.3329	12.6733	182	1.21583	1.15851
BGIBMGA000590	2.5886	0.665333	1.62696	0.628608	0.643914	0.636261	81	4.11798	1.03326
BGIBMGA000591	1.54327	0.633624	1.08845	1.72352	2.23065	1.97708	321	0.895419	0.284054
BGIBMGA000592	1.28782	0.740238	1.01403	2.16548	2.81446	2.48997	107	0.594702	0.263013
BGIBMGA000593	2.4669	1.06478	1.76584	2.37516	1.30339	1.83927	330	1.03863	0.816933
BGIBMGA000594	1.852	1.18281	1.51741	2.0488	1.79887	1.92383	14	0.903947	0.657532
BGIBMGA000595	1.48632	0.830607	1.15846	1.31541	0.63161	0.973508	42	1.12993	1.31506
BGIBMGA000596	796.029	1180.14	988.086	1038.09	1543.19	1290.64	70328	0.76682	0.764743
BGIBMGA000597	0.422858	0.327195	0.375026	0.496578	0.308045	0.402311	119	0.851544	1.06217
BGIBMGA000598	0	1.02079	0.510393	0	0	0	2	#DIV/0!	#DIV/0!
BGIBMGA000599	3.06818	2.03492	2.55155	2.53695	2.19214	2.36454	1834	1.2094	0.92828
BGIBMGA000600	4.94478	3.58978	4.26728	4.29651	3.80558	4.05105	2775	1.15088	0.943294
BGIBMGA000601	4.99799	2.63732	3.81766	4.63172	3.38893	4.01032	2633	1.07908	0.778218
BGIBMGA000602	24.6743	34.7842	29.7293	11.8715	9.20911	10.5403	3909	2.07845	3.77715
BGIBMGA000603	2.21152	1.49078	1.85115	1.99216	1.9269	1.95953	2801	1.11011	0.773665
BGIBMGA000604	0.0477985	0.137373	0.0925858	0.285539	0.313384	0.299461	22	0.167398	0.438354
BGIBMGA000605	0	0	0	0	0	0	0	#DIV/0!	#DIV/0!
BGIBMGA000606	0	0	0	0	0	0	0	#DIV/0!	#DIV/0!
BGIBMGA000607	0	0	0	0	0	0	0	#DIV/0!	#DIV/0!
BGIBMGA000608	4.8457	2.01348	3.42959	3.64262	2.46675	3.05469	542	1.33028	0.816246
BGIBMGA000609	1.19057	1.90095	1.54576	0.526833	0.289104	0.407969	11	2.25987	6.57532
BGIBMGA000610	0.283884	0.0906537	0.187269	0.12562	0.206804	0.166212	9	2.25987	0.438354
BGIBMGA000611	0	0	0	0	0	0	0	#DIV/0!	#DIV/0!
BGIBMGA000612	15.7484	7.49055	11.6195	10.6548	13.7669	12.2109	4236	1.47805	0.544098
BGIBMGA000613	9.25931	6.33298	7.79614	9.10069	13.0203	11.0605	2132	1.01743	0.486393
BGIBMGA000614	0.455766	0.0727708	0.264269	0.403357	0.498027	0.450692	24	1.12993	0.146118
BGIBMGA000615	1.04669	0.367494	0.707094	1.04758	0.379253	0.713417	644	0.999154	0.968994
BGIBMGA000616	14.1365	9.15571	11.6461	11.1013	11.4586	11.2799	282	1.27342	0.799026
BGIBMGA000617	6.19164	4.72474	5.45819	6.08455	5.89685	5.9907	1059	1.0176	0.801231
BGIBMGA000618	20.4282	12.1373	16.2827	13.6897	9.15789	11.4238	675	1.49223	1.32534
BGIBMGA000619	35.5327	18.2615	26.8971	26.4902	10.9497	18.7199	1902	1.34135	1.66776
BGIBMGA000620	15.0282	8.39224	11.7102	13.7846	7.75697	10.7708	731	1.09021	1.0819
BGIBMGA000621	2.79818	0.704631	1.75141	4.4257	0.803723	2.61471	707	0.632257	0.876709
BGIBMGA000622	10.9105	3.69812	7.30429	11.6771	9.99464	10.8359	11138	0.934348	0.37001
BGIBMGA000623	3.50751	1.12007	2.31379	4.43372	3.6386	4.03616	1902	0.791099	0.307829
BGIBMGA000624	2.98886	1.17317	2.08101	3.6371	3.15512	3.39611	2027	0.82177	0.371831
BGIBMGA000625	0.233859	0.392065	0.312962	0.232838	0.127772	0.180305	60	1.00439	3.06848
BGIBMGA000626	3.3536	1.91673	2.63516	2.50121	2.49968	2.50044	2422	1.34079	0.766789
BGIBMGA000627	8.36076	6.19251	7.27663	7.88526	7.32698	7.60612	1473	1.0603	0.845165
BGIBMGA000628	0.306299	0.0902875	0.198293	0.203307	0.403356	0.303332	107	1.50658	0.223841
BGIBMGA000629	11.4854	8.04362	9.76453	9.88955	8.67854	9.28405	5895	1.16137	0.92684
BGIBMGA000630	7.01144	4.87216	5.9418	5.99761	6.47456	6.23609	608	1.16904	0.752508
BGIBMGA000631	1.55984	2.49055	2.0252	1.31145	0.98481	1.14813	72	1.1894	2.52897
BGIBMGA000632	3.33429	3.07655	3.20542	2.6798	7.00598	4.84289	5919	1.24423	0.439132
BGIBMGA000633	0.190959	0	0.0954797	0	0	0	1	#DIV/0!	#DIV/0!
BGIBMGA000634	0.0811943	0	0.0405972	0.0404199	0	0.0202099	7	2.00877	#DIV/0!
BGIBMGA000635	0.148443	0	0.0742215	0	0	0	1	#DIV/0!	#DIV/0!
BGIBMGA000636	0	0	0	0	0	0	0	#DIV/0!	#DIV/0!
BGIBMGA000637	12.2906	8.54852	10.4195	12.0693	5.76456	8.91692	281	1.01834	1.48294
BGIBMGA000638	15.6768	10.024	12.8504	11.3072	4.77404	8.04062	2709	1.38644	2.09968
BGIBMGA000639	3.57433	1.22293	2.39863	4.06711	0.371977	2.21954	90	0.878837	3.28766
BGIBMGA000640	0.0854006	0.0545426	0.0699716	0.119669	0.0483878	0.0840282	41	0.713642	1.1272
BGIBMGA000641	0	0	0	0	0	0	0	#DIV/0!	#DIV/0!
BGIBMGA000642	0.0566005	0.032534	0.0445672	0.00751378	0.0412325	0.0243731	14	7.53289	0.789038
BGIBMGA000643	0.40583	0.194393	0.300112	0.561192	0.763738	0.662465	74	0.723158	0.254528
BGIBMGA000644	0.749672	0.195869	0.472771	0.135709	0.645418	0.390564	30	5.52412	0.303476
BGIBMGA000645	0.0413892	0.0495637	0.0454764	0.082417	0.045227	0.063822	27	0.502193	1.09589
BGIBMGA000646	20.4008	11.2642	15.8325	15.0753	21.0844	18.0799	834	1.35325	0.534244
BGIBMGA000647	15.7752	24.7263	20.2508	15.149	33.9545	24.5518	8065	1.04134	0.728217
BGIBMGA000648	1.44834	1.36439	1.40637	0.889246	1.6266	1.25792	534	1.62873	0.838797
BGIBMGA000649	0.283884	0	0.141942	0.188429	0	0.0942147	2	1.50658	#DIV/0!
BGIBMGA000650	0.368064	0	0.184032	0.244304	0	0.122152	2	1.50658	#DIV/0!
BGIBMGA000651	0.066756	0.0895333	0.0781447	0.0531717	0.0680829	0.0606273	25	1.25548	1.31506
BGIBMGA000652	1.16344	0.159225	0.661332	0.882559	1.45293	1.16775	28	1.31826	0.109589
BGIBMGA000653	0.155984	0.213476	0.18473	0.266234	0.0973987	0.181816	41	0.585892	2.19177
BGIBMGA000654	0.233056	0.0811883	0.157122	0.196881	0.231514	0.214198	44	1.18374	0.350684
BGIBMGA000655	0.102482	0.0490891	0.0757858	0.119041	0.0559925	0.0875166	16	0.860902	0.876709
BGIBMGA000656	0	0.86648	0.43324	0	0.329444	0.164722	3	#DIV/0!	2.63013
BGIBMGA000657	1.74547	11.6454	6.69544	1.97232	5.08617	3.52925	1148	0.884983	2.28962
BGIBMGA000658	0.846448	0.213394	0.529921	0.724471	0.113588	0.41903	104	1.16837	1.87866
BGIBMGA000659	0.366139	0.257225	0.311682	0.324036	0.426761	0.375399	70	1.12993	0.602737
BGIBMGA000660	3.96245	2.62271	3.29258	3.68214	2.5192	3.10067	436	1.07613	1.04109
BGIBMGA000661	5.95709	5.08621	5.52165	5.86538	4.49041	5.1779	2919	1.01564	1.13268
BGIBMGA000662	0.161044	0	0.0805219	0.106894	0	0.0534469	4	1.50658	#DIV/0!
BGIBMGA000663	0	0	0	0.0539871	0	0.0269936	2	0	#DIV/0!
BGIBMGA000664	11.009	13.5863	12.2976	13.0829	15.1642	14.1236	1367	0.841479	0.895944
BGIBMGA000665	0	0	0	0	0	0	0	#DIV/0!	#DIV/0!
BGIBMGA000666	0.0551139	0.0263996	0.0407568	0.128038	0.100374	0.114206	15	0.430451	0.263013
BGIBMGA000667	0.345482	0.0794334	0.212458	0.128417	0.090604	0.10951	54	2.69032	0.876709
BGIBMGA000668	27.4355	21.9508	24.6932	25.0144	34.4818	29.7481	449	1.09679	0.636591
BGIBMGA000669	7.89463	4.1752	6.03492	6.72784	4.66257	5.6952	1156	1.17343	0.895471
BGIBMGA000670	0.0516038	0	0.0258019	0.0342523	0.0563887	0.0453205	14	1.50658	0
BGIBMGA000671	4.15047	4.87844	4.51446	6.53759	5.52379	6.03069	1671	0.634863	0.883169
BGIBMGA000672	51.9839	68.6918	60.3379	69.5252	104.769	87.1473	47892	0.747699	0.655648
BGIBMGA000673	10.3183	3.54844	6.93337	8.60495	3.27651	5.94073	119	1.19911	1.08299
BGIBMGA000674	0.520936	0.38389	0.452413	0.26598	0.846561	0.55627	186	1.95855	0.45347
BGIBMGA000675	26.8529	27.5273	27.1901	25.3154	86.5212	55.9183	9037	1.06074	0.318156
BGIBMGA000676	1.2964	1.24196	1.26918	1.72099	2.36102	2.041	13	0.753289	0.526025
BGIBMGA000677	0	0	0	0	0	0	0	#DIV/0!	#DIV/0!
BGIBMGA000678	0.0248883	0.023843	0.0243656	0.0165197	0.054392	0.0354559	6	1.50658	0.438354
BGIBMGA000679	15.664	12.6459	14.155	14.7177	8.67158	11.6947	2427	1.0643	1.45832
BGIBMGA000680	47.6589	40.1197	43.8893	60.7163	14.7802	37.7483	6965	0.784944	2.71443
BGIBMGA000681	0.848554	0.203229	0.525892	0.469361	0.103026	0.286193	27	1.80789	1.9726
BGIBMGA000682	24.8795	18.812	21.8457	24.929	22.013	23.471	1178	0.998012	0.854584
BGIBMGA000683	13.3336	11.8284	12.581	11.3201	12.9169	12.1185	2145	1.17787	0.915736
BGIBMGA000684	2.20664	0	1.10332	1.87661	0	0.938305	73	1.17587	#DIV/0!
BGIBMGA000685	0.173432	0.124611	0.149021	0.230233	0.157928	0.19408	20	0.753289	0.789038
BGIBMGA000686	0.221744	0.0999673	0.160855	0.181815	0.26606	0.223937	74	1.21961	0.375732
BGIBMGA000687	0.0370401	0	0.01852	0.0491711	0.0809492	0.0650602	6	0.753289	0
BGIBMGA000688	0.41675	0.585563	0.501157	0.285841	0.445274	0.365557	149	1.45798	1.31506
BGIBMGA000689	7.56872	5.8148	6.69176	6.09215	6.05968	6.07592	2534	1.24237	0.959588
BGIBMGA000690	0.273118	0	0.136559	0.290054	0	0.145027	13	0.941611	#DIV/0!
BGIBMGA000691	13.1074	0.214954	6.66117	0.38474	0.0953488	0.240045	751	34.0681	2.25439
BGIBMGA000692	0.166193	0.0694007	0.117797	0.158396	0.11486	0.136628	149	1.04922	0.604218
BGIBMGA000693	0.373717	0.14688	0.260298	0.464311	0.20942	0.336866	158	0.804884	0.701367
BGIBMGA000694	107.163	100.25	103.706	108.459	127.801	118.13	1968	0.988047	0.784424
BGIBMGA000695	3.45544	1.86645	2.66095	3.80635	2.03521	2.92078	379	0.90781	0.917084
BGIBMGA000696	2.15319	1.51024	1.83172	2.28416	1.36549	1.82483	941	0.942663	1.106
BGIBMGA000697	0.351586	0.288702	0.320144	0.200029	0.292713	0.246371	27	1.75767	0.986298
BGIBMGA000698	1.83595	1.16629	1.50112	1.51513	1.11932	1.31723	1400	1.21174	1.04197
BGIBMGA000699	3.48704	1.37191	2.42947	1.98186	0.740689	1.36127	1246	1.75948	1.8522
BGIBMGA000700	0	0.415524	0.207762	0.0719745	0.0789932	0.0754838	6	0	5.26025
BGIBMGA000701	156.557	109.993	133.275	111.16	177.394	144.277	13568	1.4084	0.620052
BGIBMGA000702	1.19057	1.71086	1.45072	0.658542	1.73463	1.19658	32	1.80789	0.986298
BGIBMGA000703	25.3395	5.9431	15.6413	21.9505	6.74411	14.3473	1548	1.15439	0.881228
BGIBMGA000704	7.15118	1.34941	4.25029	6.10111	1.78913	3.94512	1119	1.17211	0.754228
BGIBMGA000705	0.152891	0.0950072	0.123949	0.178279	0.156532	0.167405	178	0.857591	0.606952
BGIBMGA000706	0	0	0	0	0	0	0	#DIV/0!	#DIV/0!
BGIBMGA000707	2.10359	1.69599	1.89979	2.14279	2.33657	2.23968	495	0.981706	0.725847
BGIBMGA000708	0.858354	0.956167	0.907261	0.934104	0.857964	0.896034	445	0.918906	1.11446
BGIBMGA000709	0.288149	0.0460078	0.167078	0.19126	0.192419	0.19184	37	1.50658	0.239102
BGIBMGA000710	9.76746	8.01281	8.89013	10.1719	9.4259	9.79891	1653	0.960237	0.850084
BGIBMGA000711	3.05972	2.01131	2.53552	1.89047	1.52944	1.70996	621	1.6185	1.31506
BGIBMGA000712	0.0679535	0.0406872	0.0543204	0.0281903	0.0185636	0.023377	21	2.41053	2.19177
BGIBMGA000713	0.114754	0.0549673	0.0848607	0.190422	0.0835964	0.137009	20	0.602631	0.657532
BGIBMGA000714	25.2561	35.3159	30.286	28.8664	48.3835	38.625	9529	0.874929	0.729916
BGIBMGA000715	16.2023	15.9946	16.0985	17.6775	19.1508	18.4141	11478	0.916551	0.835192
BGIBMGA000716	6.63612	2.40966	4.52289	8.21749	3.16439	5.69094	2901	0.807561	0.761495
BGIBMGA000717	0.0493868	0	0.0246934	0.0163904	0.0539661	0.0351782	6	3.01316	0
BGIBMGA000718	0.562634	0.134751	0.348692	0.280089	0.153701	0.216895	19	2.00877	0.876709
BGIBMGA000719	3.32926	2.49038	2.90982	3.63258	3.6435	3.63804	1079	0.916502	0.683513
BGIBMGA000720	1.48974	1.99804	1.74389	2.37317	3.64643	3.0098	204	0.627741	0.547943
BGIBMGA000721	0.674151	0.889674	0.781912	0.812754	1.33802	1.07539	678	0.829464	0.66492
BGIBMGA000722	15.0321	12.2143	13.6232	12.9031	15.9387	14.4209	1756	1.16501	0.766332
BGIBMGA000723	10.8131	7.23576	9.02443	12.9164	11.3585	12.1374	2638	0.837162	0.637037
BGIBMGA000724	0.0918258	0.0604789	0.0761524	0.0838062	0.133787	0.108797	81	1.09569	0.452053
BGIBMGA000725	0.962591	0.71589	0.839241	0.920557	5.96047	3.44051	1781	1.04566	0.120106
BGIBMGA000726	6.42164	5.67871	6.05017	4.59028	5.10987	4.85008	266	1.39897	1.11132
BGIBMGA000727	1.56924	1.54568	1.55746	0.924229	1.57789	1.25106	305	1.69789	0.979588
BGIBMGA000728	10.4268	4.94451	7.68567	7.88979	4.51948	6.20464	646	1.32156	1.09404
BGIBMGA000729	0	0	0	0	0	0	0	#DIV/0!	#DIV/0!
BGIBMGA000730	0.359953	0.295573	0.327763	0.273053	0.11238	0.192716	24	1.31826	2.63013
BGIBMGA000731	3.95125	2.03186	2.99155	3.50509	2.60364	3.05437	2414	1.12729	0.780392
BGIBMGA000732	0.184323	0	0.0921613	0	0	0	1	#DIV/0!	#DIV/0!
BGIBMGA000733	1.01821	0.357084	0.687648	0.941355	0.384121	0.662738	367	1.08165	0.929614
BGIBMGA000734	0	0	0	0	0	0	0	#DIV/0!	#DIV/0!
BGIBMGA000735	0.0730025	0	0.0365012	0.0242279	0.0132953	0.0187616	7	3.01316	0
BGIBMGA000736	9.1024	7.66313	8.38276	21.6039	27.7294	24.6667	318	0.421331	0.276354
BGIBMGA000737	3.08596	2.39079	2.73838	4.89817	5.31718	5.10767	755	0.630024	0.449636
BGIBMGA000738	0.861533	2.35814	1.60984	2.2057	5.82783	4.01676	119	0.390594	0.404635
BGIBMGA000739	0	0	0	0	0.165685	0.0828427	1	#DIV/0!	0
BGIBMGA000740	1.10594	0.211898	0.658917	0.587257	1.12792	0.857587	34	1.88322	0.187866
BGIBMGA000741	0	0	0	0.115417	0.0633358	0.0893762	3	0	0
BGIBMGA000742	2.51723	1.52002	2.01862	2.31072	1.56552	1.93812	1454	1.08937	0.970935
BGIBMGA000743	3.45313	2.92026	3.1867	3.10347	2.63121	2.86734	1863	1.11267	1.10986
BGIBMGA000744	11.1975	9.61405	10.4058	11.8849	9.58088	10.7329	990	0.942167	1.00346
BGIBMGA000745	9.86709	7.10971	8.4884	9.15228	9.09252	9.1224	1033	1.0781	0.78193
BGIBMGA000746	1.6871	0.765589	1.22634	1.7092	1.48776	1.59848	80	0.987068	0.51459
BGIBMGA000747	2.13107	0	1.06554	0	0.388113	0.194056	5	#DIV/0!	0
BGIBMGA000748	0.241301	0.108784	0.175043	0.174297	0.103402	0.13885	107	1.38442	1.05205
BGIBMGA000749	1.1112	1.06453	1.08787	1.72099	0	0.860495	13	0.645676	#DIV/0!
BGIBMGA000750	0.670959	0.778101	0.72453	0.445353	1.13192	0.788635	105	1.50658	0.687419
BGIBMGA000751	1.5983	1.73533	1.66682	1.34379	3.18252	2.26315	92	1.1894	0.54527
BGIBMGA000752	13.5611	9.98875	11.7749	14.6907	15.7039	15.1973	1058	0.923106	0.636069
BGIBMGA000753	3.69708	2.67652	3.1868	3.51074	2.58731	3.04903	2003	1.05308	1.03448
BGIBMGA000754	8.09538	6.15506	7.12522	9.38204	7.20786	8.29495	600	0.862858	0.853937
BGIBMGA000755	3.36728	1.29034	2.32881	3.46433	2.2077	2.83602	77	0.971986	0.584473
BGIBMGA000756	3.09787	2.87961	2.98874	3.42026	2.32378	2.87202	471	0.90574	1.23919
BGIBMGA000757	2.95215	2.22718	2.58966	3.18909	1.90327	2.54618	1720	0.925701	1.17018
BGIBMGA000758	16.7906	16.4376	16.6141	16.1072	13.3477	14.7274	1249	1.04243	1.2315
BGIBMGA000759	124.427	148.982	136.705	160.307	186.272	173.29	9425	0.776178	0.79981
BGIBMGA000760	1.24898	1.06578	1.15738	1.07882	0.967103	1.02296	1285	1.15773	1.10203
BGIBMGA000761	0.0789878	0.0486452	0.0638165	0.0973674	0.0863119	0.0918396	70	0.811234	0.563599
BGIBMGA000762	0.125144	0.0399628	0.0825536	0.0484547	0.129151	0.0888029	40	2.58271	0.309427
BGIBMGA000763	0	0	0	0	0	0	0	#DIV/0!	#DIV/0!
BGIBMGA000764	0	0	0	0	0	0	0	#DIV/0!	#DIV/0!
BGIBMGA000765	1.51319	1.15203	1.33261	1.6629	1.51845	1.59067	729	0.909973	0.75869
BGIBMGA000766	1.62792	1.38085	1.50439	1.78121	1.29092	1.53606	1775	0.913943	1.06967
BGIBMGA000767	3.85328	4.51045	4.18186	4.31755	5.62312	4.97033	1839	0.892468	0.802125
BGIBMGA000768	8.93887	6.02975	7.48431	9.63173	7.1407	8.38621	5039	0.928065	0.84442
BGIBMGA000769	166.426	75.6816	121.054	134.452	57.0776	95.7649	6496	1.2378	1.32594
BGIBMGA000770	15.4181	7.46195	11.44	16.2892	8.317	12.3031	1109	0.946524	0.897193
BGIBMGA000771	6.7842	4.00836	5.39628	7.39928	5.66064	6.52996	1000	0.916872	0.708111
BGIBMGA000772	3.35107	0.604296	1.97768	2.35513	0.617479	1.4863	425	1.42288	0.978652
BGIBMGA000773	0.3011	0.0288454	0.164973	0.179871	0.131608	0.155739	26	1.67398	0.219177
BGIBMGA000774	83.881	74.5937	79.2373	85.9613	90.8024	88.3819	10437	0.975799	0.821494
BGIBMGA000775	0.566713	0.447104	0.506908	0.685937	0.315702	0.500819	75	0.826188	1.41622
BGIBMGA000776	1.73746	0.419872	1.07867	0.654549	0.649961	0.652255	259	2.65445	0.645996
BGIBMGA000777	6.76147	6.29466	6.52807	6.43335	7.27918	6.85627	2422	1.051	0.864748
BGIBMGA000778	17.6734	15.3753	16.5243	15.7256	14.3826	15.0541	2423	1.12386	1.06902
BGIBMGA000779	1.62308	1.17509	1.39909	1.53787	1.48927	1.51357	582	1.05541	0.789038
BGIBMGA000780	0	0	0	0	0	0	0	#DIV/0!	#DIV/0!
BGIBMGA000781	0	0	0	0	0	0	0	#DIV/0!	#DIV/0!
BGIBMGA000782	0	0	0	0	0	0	0	#DIV/0!	#DIV/0!
BGIBMGA000783	0.146468	0.126285	0.136376	0.15555	0.128039	0.141795	47	0.941611	0.986298
BGIBMGA000784	0.221257	0	0.110629	0.146861	0.107455	0.127158	8	1.50658	0
BGIBMGA000785	2.20522	3.45699	2.8311	1.06453	2.92085	1.99269	57	2.07154	1.18356
BGIBMGA000786	10.9089	7.4026	9.15575	10.6988	11.1818	10.9403	1433	1.01964	0.662025
BGIBMGA000787	0.142636	0	0.071318	0.0315585	0	0.0157792	4	4.51973	#DIV/0!
BGIBMGA000788	3.40764	3.83128	3.61946	2.67808	3.3185	2.99829	1352	1.27242	1.15452
BGIBMGA000789	1.6205	1.55244	1.58647	1.88233	1.18051	1.53142	19	0.860902	1.31506
BGIBMGA000790	1.34111	0.978881	1.15999	1.48361	0.976973	1.23029	93	0.903947	1.00195
BGIBMGA000791	0.461555	0.418898	0.440226	0.483726	0.442414	0.46307	184	0.954166	0.946846
BGIBMGA000792	0.387932	0.612112	0.500022	0.469544	0.415591	0.442568	101	0.826188	1.47287
BGIBMGA000793	9.48524	10.0473	9.76626	10.0154	9.2693	9.64235	1859	0.947065	1.08393
BGIBMGA000794	16.0564	19.1421	17.5992	19.1835	20.6643	19.9239	523	0.836988	0.926334
BGIBMGA000795	7.85813	10.3921	9.1251	9.18449	9.95568	9.57009	541	0.855588	1.04383
BGIBMGA000796	8.87651	12.8238	10.8501	10.933	12.2412	11.5871	1170	0.811902	1.04759
BGIBMGA000797	2.48909	2.32494	2.40702	3.63473	4.07984	3.85728	257	0.684808	0.569861
BGIBMGA000798	17.3509	25.951	21.651	17.2752	23.9899	20.6326	584	1.00439	1.08175
BGIBMGA000799	8.49842	3.05306	5.77574	9.28394	0.94584	5.11489	914	0.915389	3.22788
BGIBMGA000800	8.07643	7.91716	7.9968	9.47486	6.64977	8.06231	1058	0.852406	1.19059
BGIBMGA000801	9.89043	5.67516	7.7828	10.6337	10.5448	10.5892	899	0.930106	0.538193
BGIBMGA000802	0.193343	0.370446	0.281895	0.256665	0.553999	0.405332	134	0.753289	0.668676
BGIBMGA000803	23.2027	15.9261	19.5644	23.5583	17.9801	20.7692	1961	0.984904	0.885766
BGIBMGA000804	188.096	230.326	209.211	203.233	276.11	239.672	4725	0.925519	0.834182
BGIBMGA000805	3.54952	3.83921	3.69437	4.86403	4.17059	4.51731	180	0.729749	0.920544
BGIBMGA000806	6.19573	9.44504	7.82039	7.02377	12.5276	9.7757	7945	0.88211	0.753936
BGIBMGA000807	0.46121	0.336183	0.398697	0.452542	0.540496	0.496519	223	1.01916	0.621989
BGIBMGA000808	9.76824	7.9283	8.84827	9.79313	7.80783	8.80048	1283	0.997459	1.01543
BGIBMGA000809	3.44693	2.65756	3.05225	3.15764	2.78621	2.97193	1254	1.09161	0.953827
BGIBMGA000810	33.5886	31.0489	32.3187	29.7262	30.4786	30.1024	259	1.12993	1.01871
BGIBMGA000811	0	0	0	0	0	0	0	#DIV/0!	#DIV/0!
BGIBMGA000812	11.7031	7.87075	9.78692	13.8098	6.41565	10.1127	838	0.84745	1.2268
BGIBMGA000813	2.411	3.10128	2.75614	3.04779	2.50629	2.77704	1010	0.791065	1.2374
BGIBMGA000814	2.13693	1.40744	1.77218	2.10987	1.10916	1.60951	933	1.01283	1.26892
BGIBMGA000815	0.745017	0.393067	0.569042	0.666513	0.361822	0.514167	246	1.11778	1.08636
BGIBMGA000816	1.81953	1.13555	1.47754	1.93937	1.27049	1.60493	1016	0.938205	0.893788
BGIBMGA000817	1.12554	0.756189	0.940865	1.13033	0.793316	0.961823	644	0.995764	0.9532
BGIBMGA000818	3.46563	1.66004	2.56283	2.81152	1.6831	2.24731	61	1.23265	0.986298
BGIBMGA000819	46.6763	38.5262	42.6012	55.4054	53.1889	54.2971	8400	0.84245	0.724329
BGIBMGA000820	0	0.0825219	0.041261	0.0285879	0	0.0142939	3	0	#DIV/0!
BGIBMGA000821	0.141693	0.105577	0.123635	0.0940495	0.034407	0.0642282	28	1.50658	3.06848
BGIBMGA000822	4.25259	4.04165	4.14712	4.41324	5.58121	4.99722	675	0.963598	0.724154
BGIBMGA000823	0.0702446	0	0.0351223	0.0466252	0.12793	0.0872776	9	1.50658	0
BGIBMGA000824	0.591265	0.314685	0.452975	0.56688	0.957169	0.762025	47	1.04302	0.328766
BGIBMGA000826	2.77469	1.70368	2.23919	2.49236	1.93937	2.21586	2048	1.11328	0.878473
BGIBMGA000827	18.4323	17.923	18.1776	16.8225	25.5796	21.201	1059	1.09569	0.700677
BGIBMGA000828	3.19001	1.58568	2.38785	3.36252	1.10347	2.233	1139	0.948697	1.43699
BGIBMGA000837	40.9731	179.224	110.098	131.314	261.487	196.401	14960	0.312023	0.685401
BGIBMGA000838	0.279849	0.268096	0.273972	0.364623	0.520989	0.442806	176	0.767502	0.51459
BGIBMGA000839	3.71775	4.31784	4.0178	4.20857	4.09958	4.15407	2379	0.883375	1.05324
BGIBMGA000840	1.12322	0.297981	0.710598	1.35344	0.276944	0.815194	223	0.829895	1.07596
BGIBMGA000841	0.839753	0.804484	0.822118	0.573785	0.917618	0.745701	154	1.46353	0.876709
BGIBMGA000842	0.875984	0.303042	0.589513	0.952915	0.398837	0.675876	261	0.919268	0.759814
BGIBMGA000843	0.248825	0.229706	0.239266	0.318306	0.313093	0.3157	309	0.781715	0.733667
BGIBMGA000844	0.207145	0.227844	0.217495	0.213879	0.173257	0.193568	131	0.968515	1.31506
BGIBMGA000845	1.68422	2.21278	1.9485	1.70348	3.06147	2.38247	671	0.988692	0.722783
BGIBMGA000846	4.10039	2.24794	3.17417	4.23956	2.96678	3.60317	4251	0.967174	0.757703
BGIBMGA000847	8.14882	7.80658	7.9777	12.0469	17.2692	14.658	157	0.676423	0.452053
BGIBMGA000848	4.17849	3.94944	4.06397	4.23909	5.57889	4.90899	1599	0.985704	0.707926
BGIBMGA000849	2.07761	2.00206	2.03984	1.71162	2.62638	2.169	847	1.21383	0.762291
BGIBMGA000850	1.25319	1.2523	1.25275	1.08279	1.58188	1.33234	589	1.15737	0.791655
BGIBMGA000851	20.6892	15.1416	17.9154	20.923	20.6993	20.8112	1086	0.988825	0.731504
BGIBMGA000852	4.80665	2.80291	3.80478	4.21693	3.56246	3.8897	908	1.13985	0.78679
BGIBMGA000853	3.11538	1.83767	2.47653	2.72306	2.3001	2.51158	1756	1.14407	0.798952
BGIBMGA000854	7.51208	5.46286	6.48747	8.15921	7.51214	7.83568	1049	0.920687	0.727204
BGIBMGA000855	5.16316	3.2695	4.21633	4.15164	6.59023	5.37094	3806	1.24364	0.496113
BGIBMGA000856	0.0840203	0.174398	0.129209	0.176602	0.122415	0.149508	50	0.475762	1.42465
BGIBMGA000857	0.607689	1.16433	0.886011	0.403357	4.42691	2.41513	14	1.50658	0.263013
BGIBMGA000858	0.328015	0.3026	0.315308	0.528177	0.407106	0.467642	329	0.621032	0.743297
BGIBMGA000859	0.176782	0.0846788	0.13073	0.17601	0	0.0880051	6	1.00439	#DIV/0!
BGIBMGA000860	0.806252	0.110342	0.458297	0	0.251718	0.125859	11	#DIV/0!	0.438354
BGIBMGA000861	1.01018	0.268821	0.639503	6.85416	0.490601	3.67238	219	0.147383	0.547943
BGIBMGA000862	2.42828	1.91184	2.17006	3.19115	2.13496	2.66305	1743	0.760942	0.895496
BGIBMGA000863	9.42838	6.08433	7.75635	11.5167	3.29112	7.40392	575	0.818669	1.84871
BGIBMGA000864	3.39288	2.31241	2.85265	3.80273	1.56067	2.6817	1411	0.892221	1.48168
BGIBMGA000865	4.43491	3.35037	3.89264	5.19773	3.56307	4.3804	815	0.85324	0.940304
BGIBMGA000866	11.0527	12.5437	11.7982	14.9541	20.1775	17.5658	2806	0.73911	0.621666
BGIBMGA000867	2159.64	1882.68	2021.16	2004.5	2192.97	2098.73	85557	1.0774	0.858509
BGIBMGA000868	0.105494	0	0.0527469	0.0700222	0.0768505	0.0734363	6	1.50658	0
BGIBMGA000869	0	0	0	0	0	0	0	#DIV/0!	#DIV/0!
BGIBMGA000870	0.160427	0.0439112	0.102169	0.0608482	0.200346	0.130597	25	2.63651	0.219177
BGIBMGA000871	0.217825	0.119244	0.168534	0.222037	0.238022	0.23003	129	0.981028	0.500977
BGIBMGA000872	2.86056	1.86847	2.36452	3.02068	2.03651	2.5286	1122	0.946992	0.917486
BGIBMGA000873	2.10533	2.66753	2.38643	2.93009	3.36424	3.14717	205	0.718522	0.792906
BGIBMGA000874	3.44736	3.30258	3.37497	3.06169	3.25414	3.15791	329	1.12597	1.01489
BGIBMGA000875	18.5741	36.7147	27.6444	32.9482	33.2955	33.1219	3754	0.563736	1.10269
BGIBMGA000876	0.839639	0.45045	0.645044	0.802534	0.97866	0.890597	115	1.04623	0.460272
BGIBMGA000877	32.7305	36.6151	34.6728	29.9354	52.7496	41.3425	2712	1.09337	0.694131
BGIBMGA000878	0.153905	0.124161	0.139033	0.435504	0.147523	0.291514	141	0.353395	0.841641
BGIBMGA000879	7.03883	4.58098	5.8099	6.70339	5.0162	5.85979	753	1.05004	0.913238
BGIBMGA000880	3.95466	2.67584	3.31525	5.14584	2.99506	4.07045	2019	0.768516	0.893417
BGIBMGA000881	0.394593	0.378021	0.386307	0.40924	0.287454	0.348347	73	0.96421	1.31506
BGIBMGA000882	35.3564	37.6495	36.503	42.0619	45.5693	43.8156	1475	0.84058	0.826203
BGIBMGA000883	223.953	224.002	223.977	214.474	232.478	223.476	9362	1.0442	0.963541
BGIBMGA000884	22.9341	24.2641	23.5991	24.498	32.9194	28.7087	4030	0.936165	0.737076
BGIBMGA000885	3.44353	2.20685	2.82519	1.95463	3.33897	2.6468	559	1.76172	0.660939
BGIBMGA000886	5.65098	4.4583	5.05464	4.74375	6.39983	5.57179	1105	1.19125	0.696628
BGIBMGA000887	1.51037	0.723469	1.11692	0.501259	0	0.25063	8	3.01316	#DIV/0!
BGIBMGA000888	2.90527	0.695812	1.80054	2.01492	1.01752	1.51622	433	1.44188	0.683833
BGIBMGA000889	0.450487	0	0.225244	0.0996712	0.437563	0.268617	8	4.51973	0
BGIBMGA000890	1.67463	0.968631	1.32163	1.81762	1.28132	1.54947	682	0.92133	0.755965
BGIBMGA000891	0.450306	0.71899	0.584648	0.828184	1.03879	0.933489	413	0.543727	0.692139
BGIBMGA000892	12.758	9.7693	11.2637	12.8049	9.77638	11.2906	1261	0.996341	0.999275
BGIBMGA000893	2.36274	1.55702	1.95988	2.14807	1.77337	1.96072	1349	1.09994	0.877998
BGIBMGA000894	23.5327	23.0686	23.3007	31.1901	32.6994	31.9447	12999	0.754493	0.705475
BGIBMGA000895	0.0896682	0.0343609	0.0620145	0.0476142	0.0261287	0.0368715	13	1.88322	1.31506
BGIBMGA000896	1.83066	2.15433	1.99249	2.74525	1.55587	2.15056	916	0.666846	1.38464
BGIBMGA000897	57.695	68.5873	63.1412	74.6289	99.7572	87.1931	16782	0.773093	0.687543
BGIBMGA000898	25.6029	23.1261	24.3645	29.6183	16.2533	22.9358	957	0.86443	1.42286
BGIBMGA000899	3.42885	2.12907	2.77896	3.7932	1.96591	2.87955	443	0.903947	1.08299
BGIBMGA000900	4.21515	4.53007	4.37261	3.99081	5.86076	4.92579	1075	1.05621	0.772949
BGIBMGA000901	1.74463	1.9939	1.86927	1.13769	2.69795	1.91782	302	1.53348	0.739044
BGIBMGA000902	8.41154	10.3978	9.40465	9.54549	12.453	10.9992	187	0.881206	0.834961
BGIBMGA000903	28.4644	29.6558	29.0601	31.9734	33.6246	32.799	6109	0.890251	0.881967
BGIBMGA000904	0.208848	0.100038	0.154443	0.207936	0.152142	0.180039	24	1.00439	0.657532
BGIBMGA000905	0.1399	0	0.0699498	0	0	0	1	#DIV/0!	#DIV/0!
BGIBMGA000906	4.4838	2.14774	3.31577	4.59362	3.05335	3.82348	183	0.976093	0.703406
BGIBMGA000907	0.484208	0.343609	0.413908	0.392817	0.235158	0.313988	98	1.23265	1.46118
BGIBMGA000908	0.268592	0.257311	0.262951	0.178279	0.0782658	0.128273	17	1.50658	3.28766
BGIBMGA000909	0.416978	0.287987	0.352482	0.360447	0.226055	0.293251	324	1.15684	1.27397
BGIBMGA000910	9.54822	2.97232	6.26027	5.77208	3.31073	4.54141	1185	1.65421	0.897784
BGIBMGA000911	0.266601	0.182432	0.224517	0.315997	0.235832	0.275914	66	0.843684	0.773567
BGIBMGA000912	0.221999	0.273439	0.247719	0.273656	0.462064	0.36786	49	0.811234	0.591779
BGIBMGA000913	0.211333	0.241642	0.226488	0.316746	0.148986	0.232866	168	0.667199	1.62191
BGIBMGA000914	0.307544	0.238508	0.273026	0.262458	0.202703	0.232581	84	1.17178	1.17664
BGIBMGA000915	1.31825	0.248437	0.783345	1.0041	0.15743	0.580763	153	1.31288	1.57808
BGIBMGA000916	36.0562	31.0489	33.5525	32.2685	27.4468	29.8577	382	1.11738	1.13124
BGIBMGA000917	0.525569	0.755243	0.640406	1.56982	0.957169	1.2635	19	0.334795	0.789038
BGIBMGA000918	279.88	278.411	279.146	283.171	289.406	286.289	5844	0.988376	0.96201
BGIBMGA000919	17.6927	12.0124	14.8525	19.6785	12.8888	16.2837	1460	0.899087	0.931997
BGIBMGA000920	0.711046	0.371554	0.5413	0.879564	0.612164	0.745864	101	0.808408	0.606952
BGIBMGA000921	33.4149	33.0688	33.2418	36.8299	33.9004	35.3651	2772	0.907276	0.975469
BGIBMGA000922	27.2214	30.654	28.9377	35.0593	54.187	44.6232	4020	0.776437	0.565707
BGIBMGA000923	25.7158	34.2731	29.9945	35.4205	46.8339	41.1272	8067	0.726016	0.731802
BGIBMGA000924	28.3655	28.4829	28.4242	35.8421	44.7813	40.3117	2160	0.791402	0.636044
BGIBMGA000925	67.8451	63.9607	65.9029	77.1577	68.9417	73.0497	1599	0.879304	0.92775
BGIBMGA000926	19.8084	26.6377	23.2231	23.0426	32.6456	27.8441	6900	0.859645	0.815967
BGIBMGA000927	0.357354	0.385139	0.371247	0.118598	0.119316	0.118957	74	3.01316	3.22788
BGIBMGA000928	1.33105	1.47917	1.40511	1.16116	1.81186	1.48651	935	1.14631	0.816385
BGIBMGA000929	22.5432	18.0943	20.3187	28.0054	22.5252	25.2653	752	0.804959	0.80329
BGIBMGA000930	10.54	5.835	8.18751	11.5799	5.64115	8.6105	3694	0.910204	1.03436
BGIBMGA000931	5.71165	4.21932	4.96548	5.73294	5.40987	5.57141	2443	0.996286	0.779929
BGIBMGA000932	0.209878	0.144159	0.177018	0.194505	0.184625	0.189565	229	1.07904	0.780819
BGIBMGA000933	0.0504437	0	0.0252218	0	0	0	1	#DIV/0!	#DIV/0!
BGIBMGA000934	0.0744583	0.0213994	0.0479288	0.0593066	0.0542416	0.0567741	35	1.25548	0.394519
BGIBMGA000935	0	0	0	0	0	0	0	#DIV/0!	#DIV/0!
BGIBMGA000936	54.9065	45.2427	50.0746	54.7752	32.0225	43.3989	1399	1.0024	1.41284
BGIBMGA000937	20.8829	18.2928	19.5879	23.1019	19.8186	21.4603	1597	0.903947	0.923014
BGIBMGA000938	6.64679	4.77002	5.70841	7.24239	3.76606	5.50422	2326	0.917763	1.26658
BGIBMGA000939	0.0762092	0.0730085	0.0746088	0.0505843	0.0277585	0.0391714	7	1.50658	2.63013
BGIBMGA000940	0.927769	0.284417	0.606093	0.59118	0.675864	0.633522	82	1.56935	0.42082
BGIBMGA000941	1.58692	0.675675	1.1313	1.18708	0.256898	0.72199	176	1.33682	2.63013
BGIBMGA000942	1.10119	0.647351	0.874271	0.747534	0.4011	0.574317	138	1.4731	1.61394
BGIBMGA000943	169.389	151.806	160.598	161.716	169.993	165.855	2504	1.04745	0.893011
BGIBMGA000944	14.0825	15.3891	14.7358	13.79	15.1608	14.4754	4019	1.02121	1.01506
BGIBMGA000945	0	0	0	0	0	0	0	#DIV/0!	#DIV/0!
BGIBMGA000946	5.78237	3.55577	4.66907	6.08561	2.87465	4.48013	1736	0.950171	1.23694
BGIBMGA000947	1.17855	3.16134	2.16994	0.938721	0.686842	0.812781	29	1.25548	4.60272
BGIBMGA000948	11.6761	7.75655	9.71635	11.9929	11.2377	11.6153	625	0.973591	0.690227
BGIBMGA000949	0.0627967	0.240637	0.151717	0.187567	0.137239	0.162403	25	0.334795	1.75342
BGIBMGA000950	6.19934	4.75616	5.47775	6.9616	4.1516	5.5566	4209	0.890505	1.14562
BGIBMGA000951	3.26189	2.3097	2.78579	3.82186	2.56219	3.19203	1054	0.85348	0.901455
BGIBMGA000952	0.125518	0.0801645	0.102841	0.111085	0.132077	0.121581	40	1.12993	0.606952
BGIBMGA000953	0.648201	3.72587	2.18703	0.430247	0	0.215124	8	1.50658	#DIV/0!
BGIBMGA000954	1.41548	0.581158	0.99832	0.715836	0.687437	0.701636	60	1.97738	0.845398
BGIBMGA000955	19.3431	10.4482	14.8957	17.6197	11.3928	14.5062	352	1.09782	0.917084
BGIBMGA000956	20.4983	12.293	16.3956	17.742	10.5126	14.1273	1817	1.15535	1.16936
BGIBMGA000957	3.60218	2.23897	2.92057	3.10256	2.55852	2.83054	3294	1.16103	0.875103
BGIBMGA000958	6.31018	5.16668	5.73843	7.09762	6.94058	7.0191	2054	0.889056	0.744416
BGIBMGA000959	421.959	359.834	390.896	401.515	428.432	414.974	26069	1.05092	0.839885
BGIBMGA000960	0.099894	0.0956986	0.0977963	0.0221017	0.0485141	0.0353079	9	4.51973	1.9726
BGIBMGA000961	0.107042	0.102547	0.104795	0.7105	0.467871	0.589186	18	0.150658	0.219177
BGIBMGA000962	0.0248883	0.0119215	0.0184049	0.00825987	0.027196	0.0177279	7	3.01316	0.438354
BGIBMGA000963	0.107536	0.0721135	0.0898246	0.199857	0.133174	0.166516	62	0.538064	0.541497
BGIBMGA000964	0.366151	0.164425	0.265288	0.372147	0.241728	0.306938	125	0.983888	0.680205
BGIBMGA000965	7.88851	3.53959	5.71405	8.54011	4.06765	6.30388	2528	0.923701	0.87018
BGIBMGA000966	0	0	0	0.0850638	0.0933589	0.0892114	14	0	0
BGIBMGA000967	0	0.438337	0.219169	0.911112	0	0.455556	4	0	#DIV/0!
BGIBMGA000968	0	0	0	0	0	0	0	#DIV/0!	#DIV/0!
BGIBMGA000969	0.54692	0	0.27346	0.181511	0.132807	0.157159	11	3.01316	0
BGIBMGA000970	6.99155	4.60932	5.80043	6.78638	4.46342	5.6249	749	1.03023	1.03269
BGIBMGA000971	18.9765	16.4553	17.7159	17.2705	15.6768	16.4736	2139	1.09878	1.04966
BGIBMGA000972	1.33933	1.08568	1.21251	1.16252	1.12578	1.14415	112	1.15209	0.96438
BGIBMGA000973	2.13991	1.46431	1.80211	2.02911	1.67024	1.84968	177	1.0546	0.876709
BGIBMGA000974	1.1333	0.594553	0.863928	1.0388	0.511081	0.774942	149	1.09097	1.16333
BGIBMGA000975	2.58624	2.20765	2.39695	2.61568	2.63897	2.62732	2740	0.988746	0.836559
BGIBMGA000976	6.60556	4.67811	5.64184	6.67094	4.75689	5.71392	2966	0.990199	0.983439
BGIBMGA000977	63.1199	40.9234	52.0217	61.1515	36.6925	48.922	779	1.03219	1.11531
BGIBMGA000978	0.0641783	0	0.0320892	0.0425987	0	0.0212994	2	1.50658	#DIV/0!
BGIBMGA000979	1.63551	1.2404	1.43796	1.68653	1.3191	1.50281	748	0.969751	0.940341
BGIBMGA000980	7.08882	6.09813	6.59348	6.24165	6.32337	6.28251	436	1.13573	0.96438
BGIBMGA000981	2.45989	0.496537	1.47821	1.17952	0.587341	0.883433	676	2.08549	0.845398
BGIBMGA000982	0.117499	0	0.0587494	0.155981	0	0.0779904	3	0.753289	#DIV/0!
BGIBMGA000983	0.363976	0.278952	0.321464	0.434864	0.519695	0.47728	139	0.836988	0.536761
BGIBMGA000984	0.540168	0	0.270084	0	0	0	1	#DIV/0!	#DIV/0!
BGIBMGA000985	0.0211984	0.0203081	0.0207533	0.0281412	0.0308854	0.0295133	6	0.753289	0.657532
BGIBMGA000986	0.141254	0	0.0706272	0	0	0	2	#DIV/0!	#DIV/0!
BGIBMGA000987	1.00583	0	0.502915	0.556354	0	0.278177	11	1.80789	#DIV/0!
BGIBMGA000988	3.10049	0.88587	1.99318	2.59954	0.356629	1.47808	155	1.19271	2.48401
BGIBMGA000989	2.75749	1.81615	2.28682	3.20302	2.19013	2.69658	652	0.860902	0.829244
BGIBMGA000990	106.486	109.619	108.052	114.174	126.229	120.202	14335	0.93266	0.868415
BGIBMGA000991	11.8723	10.7202	11.2962	13.7662	11.9497	12.858	3707	0.862419	0.897108
BGIBMGA000992	0.180893	0.779832	0.480363	0.420242	0.263555	0.341899	22	0.430451	2.95889
BGIBMGA000993	0.212042	0	0.106021	0.0351861	0.0772346	0.0562103	7	6.02631	0
BGIBMGA000994	0.117855	0.112905	0.11538	0.156454	0.257566	0.20701	7	0.753289	0.438354
BGIBMGA000995	36.2356	27.9577	32.0966	41.8619	20.8002	31.331	2739	0.865598	1.34411
BGIBMGA000996	1.89019	0.740783	1.31549	1.93896	2.44099	2.18998	104	0.974845	0.303476
BGIBMGA000997	0.113498	0	0.0567491	0	0	0	1	#DIV/0!	#DIV/0!
BGIBMGA000998	2.43456	1.63262	2.03359	2.58552	1.77353	2.17953	172	0.941611	0.920544
BGIBMGA000999	0.764255	0.390484	0.577369	0.58337	0.547467	0.565419	220	1.31007	0.713255
BGIBMGA001000	0	0	0	0	0	0	0	#DIV/0!	#DIV/0!
BGIBMGA001001	1.00237	2.88082	1.9416	0.532265	0.292085	0.412175	26	1.88322	9.86298
BGIBMGA001002	0.0960298	0	0.0480149	0	0.139912	0.0699561	3	#DIV/0!	0
BGIBMGA001003	0.545322	0	0.272661	0	0.0662097	0.0331048	28	#DIV/0!	0
BGIBMGA001004	0.818595	0.0632432	0.440919	0.140219	0.115419	0.127819	95	5.83799	0.547943
BGIBMGA001005	1.01542	0.0533028	0.534363	0.0369311	0.0911981	0.0640646	90	27.4951	0.584473
BGIBMGA001006	0.881684	0	0.440842	0.195074	0.428195	0.311635	6	4.51973	0
BGIBMGA001007	6.20846	4.58664	5.39755	13.732	8.80449	11.2683	2249	0.452115	0.520943
BGIBMGA001008	54.9489	46.9022	50.9256	92.892	136.934	114.913	26311	0.591536	0.342516
BGIBMGA001009	8.39499	7.56189	7.97844	9.45058	9.62855	9.53956	4971	0.888304	0.785361
BGIBMGA001010	4.46693	2.39642	3.43168	3.85444	3.83982	3.84713	202	1.15891	0.624098
BGIBMGA001011	5.05473	3.88728	4.47101	5.98687	4.76333	5.3751	2128	0.844303	0.816085
BGIBMGA001012	0.370905	0.329947	0.350426	0.369286	0.308798	0.339042	64	1.00439	1.06849
BGIBMGA001013	0.280397	0.17908	0.229739	0.413589	0.317744	0.365667	49	0.67796	0.563599
BGIBMGA001014	3.21026	1.94424	2.57725	3.6371	2.82247	3.22978	791	0.882642	0.688843
BGIBMGA001015	11.1238	7.45962	9.29171	12.3468	11.4799	11.9134	862	0.900944	0.649796
BGIBMGA001016	0	0	0	0.0797164	0.0437451	0.0617307	3	0	0
BGIBMGA001017	0.0780704	0.186979	0.132525	0.129549	0.312801	0.221175	23	0.602631	0.597756
BGIBMGA001018	0.782778	0.283747	0.533262	0.589786	0.262002	0.425894	110	1.32722	1.08299
BGIBMGA001019	3.73985	3.75178	3.74581	4.63684	3.67539	4.15611	558	0.806552	1.02078
BGIBMGA001020	0	0	0	0	0	0	0	#DIV/0!	#DIV/0!
BGIBMGA001021	0.713616	0	0.356808	0	0	0	2	#DIV/0!	#DIV/0!
BGIBMGA001022	43.6582	29.1261	36.3921	54.5793	42.0906	48.3349	8414	0.799903	0.691986
BGIBMGA001023	6.94055	1.25793	4.09924	7.96857	1.0932	4.53089	116	0.87099	1.15068
BGIBMGA001024	2.15553	0.460025	1.30778	2.70567	0.466417	1.58604	689	0.796672	0.986298
BGIBMGA001025	5.13669	3.16347	4.15008	5.84487	3.20742	4.52614	236	0.878837	0.986298
BGIBMGA001026	0.42817	0.184584	0.306377	0.376565	0.319712	0.348139	152	1.13704	0.577345
BGIBMGA001027	23.3755	27.027	25.2013	20.8659	24.6622	22.7641	580	1.12028	1.09589
BGIBMGA001028	2.12459	1.44522	1.7849	2.11948	1.45614	1.78781	702	1.00241	0.992501
BGIBMGA001029	2.6118	1.13732	1.87456	1.92272	1.17618	1.54945	175	1.35839	0.966958
BGIBMGA001030	15.5436	11.5008	13.5222	23.027	25.1762	24.1016	2927	0.675016	0.456811
BGIBMGA001031	9.38365	6.09794	7.7408	14.3559	14.4794	14.4176	8365	0.653645	0.421146
BGIBMGA001032	139.079	109.91	124.494	147.962	159.299	153.63	9995	0.939966	0.689958
BGIBMGA001033	0.956212	0.598957	0.777584	1.11071	1.25921	1.18496	271	0.860902	0.475661
BGIBMGA001034	1.15407	1.1056	1.12983	0.689417	1.76551	1.22746	50	1.67398	0.626221
BGIBMGA001035	49.3543	41.689	45.5216	60.4862	25.3499	42.9181	2886	0.815959	1.64455
BGIBMGA001036	10.2492	7.12298	8.68609	9.24779	5.84977	7.54878	1733	1.10829	1.21765
BGIBMGA001037	13.3659	15.5971	14.4815	16.2033	15.3758	15.7896	7710	0.824888	1.01439
BGIBMGA001038	22.7953	18.466	20.6307	24.4877	13.9345	19.2111	10646	0.930888	1.3252
BGIBMGA001039	0.355153	0.0648071	0.20998	0.280637	0.172482	0.226559	64	1.26553	0.375732
BGIBMGA001040	0.750413	0.594949	0.672681	0.30916	0.188504	0.248832	81	2.42726	3.15615
BGIBMGA001041	17.3134	10.5506	13.932	18.186	15.5655	16.8758	3157	0.952018	0.677821
BGIBMGA001042	4.89338	3.77723	4.33531	4.99522	5.0644	5.02981	4145	0.979614	0.745841
BGIBMGA001043	299.849	264.666	282.258	301.264	331.088	316.176	31477	0.995306	0.799382
BGIBMGA001044	23.9519	21.68	22.816	17.5063	11.1109	14.3086	1602	1.36819	1.95123
BGIBMGA001045	0.10105	0.0829763	0.0920129	0.134145	0.0893871	0.111766	71	0.753289	0.92828
BGIBMGA001046	0.080245	0.0768748	0.0785599	0.213052	0.0584571	0.135755	7	0.376645	1.31506
BGIBMGA001047	0	0	0	0	0.172757	0.0863787	2	#DIV/0!	0
BGIBMGA001048	1.94629	1.58778	1.76704	2.19684	1.32184	1.75934	1722	0.885951	1.20119
BGIBMGA001049	0.0559062	0	0.0279531	0	0	0	1	#DIV/0!	#DIV/0!
BGIBMGA001050	0.0918952	0	0.0459476	0.0609959	0.0669441	0.06397	9	1.50658	0
BGIBMGA001051	2.77009	2.9722	2.87115	3.38314	3.71305	3.5481	145	0.818792	0.800473
BGIBMGA001052	0.0217842	0.0313039	0.0265441	0.0506079	0.0793471	0.0649775	22	0.430451	0.394519
BGIBMGA001053	0	0	0	0	0	0	0	#DIV/0!	#DIV/0!
BGIBMGA001054	9.28674	8.10407	8.6954	9.9232	9.78932	9.85626	3234	0.935861	0.827848
BGIBMGA001055	5.70037	4.26948	4.98492	6.31182	4.45463	5.38323	995	0.903126	0.958436
BGIBMGA001056	14.3566	20.5941	17.4754	14.4872	35.6366	25.0619	4210	0.990986	0.577893
BGIBMGA001057	6.3888	7.97517	7.18198	6.21098	14.5265	10.3688	682	1.02863	0.549007
BGIBMGA001058	21.137	29.1589	25.148	17.584	55.3299	36.457	1093	1.20206	0.527001
BGIBMGA001059	0.21801	0.208854	0.213432	0.24419	0.218373	0.231282	81	0.892787	0.95641
BGIBMGA001060	80.7003	68.6163	74.6583	74.4324	73.1026	73.7675	7798	1.08421	0.93863
BGIBMGA001061	4.49046	2.97682	3.73364	3.96152	3.93375	3.94763	1001	1.13352	0.756738
BGIBMGA001062	7.37706	4.71149	6.04427	7.99209	5.25052	6.62131	372	0.923044	0.897337
BGIBMGA001063	0.109879	0.0150378	0.0624586	0.125028	0.0914803	0.108254	28	0.878837	0.164383
BGIBMGA001064	1.73221	1.63609	1.68415	2.02423	2.76667	2.39545	1265	0.855736	0.591356
BGIBMGA001065	0.630256	7.47186	4.05106	0.104584	3.38609	1.74534	168	6.02631	2.20663
BGIBMGA001066	0	0	0	0	0.0351807	0.0175904	1	#DIV/0!	0
BGIBMGA001067	0.0333933	0.159954	0.0966737	0.08866	0	0.04433	10	0.376645	#DIV/0!
BGIBMGA001068	74.2485	256.512	165.38	154.889	413.789	284.339	8408	0.479366	0.619909
BGIBMGA001069	2.36679	1.62568	1.99624	2.26013	1.60218	1.93115	866	1.0472	1.01467
BGIBMGA001070	12.6546	12.8345	12.7446	13.4311	11.6304	12.5308	2012	0.942187	1.10353
BGIBMGA001071	0.104595	0	0.0522977	0.0347129	0	0.0173565	3	3.01316	#DIV/0!
BGIBMGA001072	0.365265	0.362422	0.363844	0.342024	0.351618	0.346821	267	1.06795	1.03073
BGIBMGA001073	7.55298	7.68384	7.61841	10.7818	10.4749	10.6284	7309	0.70053	0.733545
BGIBMGA001074	1.68214	1.38848	1.53531	2.21811	1.72871	1.97341	1178	0.758367	0.803187
BGIBMGA001075	21.1979	18.2097	19.7038	16.5122	20.7387	18.6254	1068	1.28377	0.878058
BGIBMGA001076	2.45063	1.72442	2.08753	2.00089	2.22761	2.11425	476	1.22477	0.774115
BGIBMGA001077	6.22827	4.12244	5.17535	5.18635	3.90473	4.54554	628	1.2009	1.05576
BGIBMGA001078	2.3726	2.00555	2.18908	1.66747	2.64344	2.15545	76	1.42288	0.75869
BGIBMGA001079	1.41288	1.48648	1.44968	1.30623	2.49044	1.89834	662	1.08165	0.596874
BGIBMGA001080	3.43165	3.28753	3.35959	4.17593	2.70823	3.44208	59	0.82177	1.2139
BGIBMGA001081	25.4407	18.4893	21.965	17.1775	10.8642	14.0209	195	1.48104	1.70185
BGIBMGA001082	5.7364	5.72878	5.73259	5.44195	7.25389	6.34792	1104	1.05411	0.789753
BGIBMGA001083	7.28547	6.07667	6.68107	7.98744	7.65735	7.8224	998	0.912115	0.793573
BGIBMGA001084	61.6461	40.1612	50.9036	68.4155	29.0529	48.7342	3987	0.901055	1.38235
BGIBMGA001085	0.280011	0.176481	0.228246	0.376609	0.407967	0.392288	216	0.743506	0.432587
BGIBMGA001086	3.78038	1.15233	2.46635	2.6233	2.87912	2.75121	75	1.44107	0.400237
BGIBMGA001087	34.5167	28.8755	31.6961	24.8468	21.9575	23.4021	272	1.38918	1.31506
BGIBMGA001088	2.24445	1.71343	1.97894	3.23558	3.04016	3.13787	373	0.693676	0.563599
BGIBMGA001089	1.56693	1.03924	1.30309	1.6801	0.790258	1.23518	52	0.932644	1.31506
BGIBMGA001090	0.547561	0.393423	0.470492	0.514883	0.465371	0.490127	52	1.06347	0.845398
BGIBMGA001091	0.931166	0.300935	0.616051	0.238291	0.171628	0.204959	164	3.90769	1.75342
BGIBMGA001092	5.68457	2.82733	4.25595	2.81596	0.207666	1.51181	785	2.0187	13.6148
BGIBMGA001093	4.0346	2.92498	3.47979	4.4771	4.23281	4.35495	1261	0.901163	0.691025
BGIBMGA001094	0.206507	0.131889	0.169198	0.09138	0.501455	0.296418	17	2.25987	0.263013
BGIBMGA001095	0	0	0	0	0	0	0	#DIV/0!	#DIV/0!
BGIBMGA001096	0.801241	0.309327	0.555284	0.511984	0.453013	0.482499	421	1.56497	0.682821
BGIBMGA001097	18.2512	10.2147	14.2329	18.9071	10.4651	14.6861	7868	0.96531	0.976069
BGIBMGA001098	0.542033	0.603474	0.572753	0.641765	0.869763	0.755764	455	0.844597	0.693837
BGIBMGA001099	0.69866	0	0.34933	0.30916	0	0.15458	5	2.25987	#DIV/0!
BGIBMGA001100	15.1337	20.4026	17.7682	23.128	14.4032	18.7656	1492	0.654346	1.41653
BGIBMGA001101	0.356289	0.195043	0.275666	0.461717	0.210112	0.335915	91	0.771662	0.92828
BGIBMGA001102	14.3258	11.4235	12.8746	14.9503	11.4013	13.1758	778	0.958228	1.00195
BGIBMGA001103	51.6948	50.9142	51.3045	63.8084	80.6858	72.2471	2792	0.810158	0.631018
BGIBMGA001104	34.7982	50.3319	42.565	33.9669	101.897	67.9317	408	1.02447	0.493951
BGIBMGA001105	16.0038	14.2957	15.1498	17.5847	19.9297	18.7572	784	0.910096	0.717307
BGIBMGA001106	253.956	241.537	247.746	258.751	278.991	268.871	27249	0.981471	0.86575
BGIBMGA001107	26.6823	23.9735	25.3279	31.9397	17.2513	24.5955	8642	0.835397	1.38967
BGIBMGA001108	1.06532	1.08714	1.07623	1.07605	1.67024	1.37314	264	0.990037	0.65089
BGIBMGA001109	0.407959	0	0.203979	0.270785	0.297191	0.283988	9	1.50658	0
BGIBMGA001110	0.355179	0.102079	0.228629	0.0471504	0.232868	0.140009	24	7.53289	0.438354
BGIBMGA001111	0.058705	0	0.0293525	0	0.0427656	0.0213828	4	#DIV/0!	0
BGIBMGA001112	0.463001	0.295704	0.379352	0.717079	0.674577	0.695828	18	0.645676	0.438354
BGIBMGA001113	0.167038	0.0800114	0.123525	0	0	0	3	#DIV/0!	#DIV/0!
BGIBMGA001114	0	0	0	0	0	0	0	#DIV/0!	#DIV/0!
BGIBMGA001115	21.2424	26.9208	24.0816	26.1183	23.469	24.7937	3085	0.813312	1.14708
BGIBMGA001116	8.14177	5.02798	6.58488	9.24511	4.85275	7.04893	505	0.880657	1.03611
BGIBMGA001117	4.93371	4.02329	4.4785	4.80833	3.33114	4.06974	1741	1.02607	1.20778
BGIBMGA001118	3.94708	2.37794	3.16251	3.4932	3.27062	3.38191	1193	1.12993	0.727059
BGIBMGA001119	312.976	342.293	327.634	334.256	347.516	340.886	18847	0.936337	0.984969
BGIBMGA001120	1.91272	4.27558	3.09415	2.11597	3.25124	2.6836	22	0.903947	1.31506
BGIBMGA001121	1.69568	1.65695	1.67631	2.179	1.85291	2.01595	1364	0.778191	0.894243
BGIBMGA001122	0.11776	0	0.0588798	0.109429	0.0686287	0.0890289	16	1.07613	0
BGIBMGA001123	1.98107	1.35008	1.66557	2.15472	1.32182	1.73827	1877	0.91941	1.02138
BGIBMGA001124	47.7647	30.4844	39.1245	51.9953	21.668	36.8317	8404	0.918635	1.40688
BGIBMGA001125	22.1305	16.9358	19.5331	20.0782	12.1151	16.0967	662	1.10222	1.3979
BGIBMGA001126	2.49506	2.09222	2.29364	2.32828	1.84428	2.08628	1757	1.07164	1.13444
BGIBMGA001127	0	0.0688276	0.0344138	0	0.0261689	0.0130845	3	#DIV/0!	2.63013
BGIBMGA001128	0.52735	0.210501	0.368926	0.320862	0.67229	0.496576	49	1.64354	0.31311
BGIBMGA001129	3.5364	1.92664	2.73152	3.01356	3.01859	3.01607	3984	1.1735	0.638259
BGIBMGA001130	4.64946	3.66641	4.15794	4.05073	3.15347	3.6021	3656	1.14781	1.16266
BGIBMGA001131	10.7559	10.0834	10.4197	10.743	7.7982	9.27058	1881	1.00121	1.29304
BGIBMGA001132	10.2915	8.14067	9.21608	8.39779	9.04476	8.72127	1858	1.2255	0.900043
BGIBMGA001133	0	0	0	0.0513899	0	0.0256949	1	0	#DIV/0!
BGIBMGA001134	4.58839	4.39568	4.49204	2.75552	5.57094	4.16323	96	1.66517	0.789038
BGIBMGA001135	0.486247	0.399279	0.442763	0.430333	0.657843	0.544088	106	1.12993	0.606952
BGIBMGA001136	55.4289	81.6561	68.5425	67.0779	74.4371	70.7575	3369	0.826335	1.09698
BGIBMGA001137	12.6942	8.93718	10.8157	17.3607	7.35458	12.3576	1368	0.731206	1.21519
BGIBMGA001138	21.6771	23.0913	22.3842	26.8707	34.2049	30.5378	3294	0.806719	0.675089
BGIBMGA001139	4.44269	2.14579	3.29424	4.2267	2.84536	3.53603	916	1.0511	0.754136
BGIBMGA001140	1.23776	0.905802	1.07178	1.5975	1.99123	1.79436	426	0.774812	0.454896
BGIBMGA001141	1.93777	1.31437	1.62607	2.36586	2.31837	2.34212	711	0.819052	0.566938
BGIBMGA001142	7.27033	6.22045	6.74539	6.62289	4.05442	5.33865	1169	1.09776	1.53424
BGIBMGA001143	34.7347	25.0341	29.8844	32.579	40.2189	36.3989	11269	1.06617	0.622447
BGIBMGA001144	6.22207	2.19356	4.20781	7.49996	9.60926	8.55461	663	0.829614	0.228275
BGIBMGA001145	15.4001	5.65257	10.5264	25.7567	6.41755	16.0871	4193	0.597909	0.880798
BGIBMGA001146	0.560626	0.410709	0.485668	0.401305	2.57857	1.48994	467	1.39701	0.159278
BGIBMGA001147	9.48898	7.093	8.29099	7.56934	21.2337	14.4015	1350	1.25361	0.334045
BGIBMGA001148	0	0	0	0.430247	0	0.215124	4	0	#DIV/0!
BGIBMGA001149	1.0254	0.023389	0.524396	0.996618	0.0266782	0.511648	212	1.02888	0.876709
BGIBMGA001150	0.177286	0.06369	0.120488	0.0441279	0.573102	0.308615	99	4.01754	0.111132
BGIBMGA001151	0.330177	0.276771	0.303474	0.246551	2.79614	1.52135	117	1.33918	0.0989833
BGIBMGA001152	10.8812	9.64265	10.2619	16.1667	15.4858	15.8263	11341	0.673059	0.622676
BGIBMGA001153	0.734415	0.15295	0.443683	0.487472	0.232613	0.360042	61	1.50658	0.657532
BGIBMGA001154	13.0086	8.01537	10.512	14.3782	9.30955	11.8439	974	0.904744	0.860983
BGIBMGA001155	2.23727	1.1215	1.67938	2.59012	1.62981	2.10997	367	0.863771	0.688115
BGIBMGA001156	0.225461	0	0.112731	0.149651	0.0821224	0.115887	5	1.50658	0
BGIBMGA001157	0.659095	0.457775	0.558435	0.229676	0.876254	0.552965	163	2.86967	0.522422
BGIBMGA001158	1.47318	1.69358	1.58338	0.195567	0.858552	0.527059	16	7.53289	1.9726
BGIBMGA001159	13.3806	10.3106	11.8456	12.8073	8.14649	10.4769	1690	1.04476	1.26565
BGIBMGA001160	3.94512	2.60707	3.27609	4.04434	3.17319	3.60876	2000	0.975467	0.821592
BGIBMGA001161	12.229	0	6.11448	0	0	0	61	#DIV/0!	#DIV/0!
BGIBMGA001162	0.597362	0.779266	0.688314	0.565227	0.768488	0.666858	261	1.05685	1.01402
BGIBMGA001163	0.105973	0	0.0529865	0.14068	0.154399	0.14754	5	0.753289	0
BGIBMGA001164	0.277727	0.266063	0.271895	0.757854	0.337199	0.547527	70	0.366465	0.789038
BGIBMGA001165	8.5872	6.53981	7.5635	8.65222	5.86746	7.25984	4727	0.992485	1.11459
BGIBMGA001166	3.87273	1.89451	2.88362	4.53947	3.15136	3.84542	413	0.853123	0.601172
BGIBMGA001167	19.8738	14.8782	17.376	22.3204	17.0664	19.6934	1405	0.890385	0.871784
BGIBMGA001168	9.23164	5.3677	7.29967	5.38375	3.09043	4.23709	1019	1.71472	1.73688
BGIBMGA001169	70.9861	89.8904	80.4382	52.811	59.2362	56.0236	3721	1.34415	1.51749
BGIBMGA001170	88.7169	149.764	119.241	58.7972	113.394	86.0956	3640	1.50886	1.32074
BGIBMGA001171	0.567767	0.543922	0.555845	0.439669	0.344674	0.392171	24	1.29135	1.57808
BGIBMGA001172	0.870327	0.663001	0.766664	0.730806	0.817349	0.774077	361	1.19091	0.811161
BGIBMGA001173	1331.79	1897.29	1614.54	2432.21	2244.58	2338.4	172663	0.547561	0.845275
BGIBMGA001174	10.4736	6.82295	8.64829	10.4279	8.03679	9.23234	635	1.00439	0.848965
BGIBMGA001175	13.5674	10.2474	11.9074	14.5519	9.45739	12.0047	3236	0.932344	1.08354
BGIBMGA001176	0.341425	0.261668	0.301547	0.317272	0.198978	0.258125	60	1.07613	1.31506
BGIBMGA001177	0.180817	0.157475	0.169146	0.109108	0.167646	0.138377	45	1.65724	0.939331
BGIBMGA001178	0.739795	0.253116	0.496455	0.175373	0.461938	0.318655	36	4.21842	0.547943
BGIBMGA001179	0.329594	0	0.164797	0.43754	3.12135	1.77944	16	0.753289	0
BGIBMGA001180	0.223197	0.0534557	0.138326	0.0370371	0.69103	0.364033	23	6.02631	0.0773567
BGIBMGA001181	0.659865	0.459747	0.559806	0.915796	0.524401	0.720099	54	0.720537	0.876709
BGIBMGA001182	1.54734	1.44904	1.49819	0.911655	2.31774	1.6147	438	1.69728	0.625194
BGIBMGA001183	3.53658	3.20347	3.37003	3.09828	4.32409	3.71118	2813	1.14147	0.740842
BGIBMGA001184	0	0	0	0	0	0	0	#DIV/0!	#DIV/0!
BGIBMGA001185	11.9659	6.42206	9.194	11.6653	6.71476	9.19001	4069	1.02578	0.95641
BGIBMGA001186	18.446	23.3133	20.8796	21.9057	27.4418	24.6738	1021	0.842061	0.849554
BGIBMGA001187	0.665793	0.420035	0.542914	0.803009	0.502764	0.652886	370	0.829124	0.835452
BGIBMGA001188	11.2023	10.5439	10.8731	12.1877	11.344	11.7659	5152	0.919147	0.929471
BGIBMGA001189	26.6723	22.0518	24.3621	25.6262	16.0589	20.8425	906	1.04082	1.37319
BGIBMGA001190	1.10173	0.563594	0.832661	0.745478	0.6935	0.719489	352	1.47788	0.81268
BGIBMGA001191	6.6596	7.37234	7.01597	5.99858	7.05071	6.52464	3352	1.1102	1.04562
BGIBMGA001192	19.1406	19.2145	19.1776	28.4504	27.813	28.1317	1181	0.672771	0.690847
BGIBMGA001193	0.748797	0.260854	0.504826	0.497018	0.595076	0.546047	38	1.50658	0.438354
BGIBMGA001194	2.53556	2.87593	2.70574	2.92286	2.79327	2.85806	6438	0.86749	1.02959
BGIBMGA001195	112.555	113.75	113.153	134.032	153.482	143.757	2500	0.839764	0.74113
BGIBMGA001196	1.1391	0.77947	0.959284	0.540059	0.355634	0.447847	20	2.10921	2.19177
BGIBMGA001197	27.1111	16.5986	21.8549	28.7281	15.2871	22.0076	6299	0.943714	1.08579
BGIBMGA001198	0.327673	0.266825	0.297249	0.184871	0.143223	0.164047	132	1.77244	1.86301
BGIBMGA001199	0	0	0	0	0	0	0	#DIV/0!	#DIV/0!
BGIBMGA001200	0	0	0	0	0	0	0	#DIV/0!	#DIV/0!
BGIBMGA001201	37.4871	41.7248	39.606	44.8898	64.2011	54.5455	3708	0.835091	0.649908
BGIBMGA001202	24.924	21.252	23.088	29.7522	30.883	30.3176	8235	0.837719	0.688144
BGIBMGA001203	0.222771	0	0.111385	0.0739327	0	0.0369664	6	3.01316	#DIV/0!
BGIBMGA001204	0.354549	0.481183	0.417866	0.549113	0.731802	0.640457	91	0.645676	0.657532
BGIBMGA001205	2.7275	1.54841	2.13795	2.30849	1.28257	1.79553	664	1.18151	1.20727
BGIBMGA001206	41.1571	34.6387	37.8979	43.7338	40.6405	42.1871	11860	0.941084	0.852319
BGIBMGA001207	1.34111	4.49673	2.91892	2.6705	3.17516	2.92283	43	0.502193	1.41622
BGIBMGA001208	8.86925	6.89269	7.88097	9.82636	6.93209	8.37923	2436	0.902597	0.994316
BGIBMGA001209	7.55096	6.50381	7.02739	8.21921	5.96755	7.09338	2016	0.918697	1.08986
BGIBMGA001210	0	0	0	0.0783455	0.0429927	0.0606691	3	0	0
BGIBMGA001211	10.2148	8.80161	9.5082	15.5943	10.3838	12.989	9791	0.655034	0.847629
BGIBMGA001212	17.7587	9.53991	13.6493	17.8464	9.30973	13.5781	406	0.995086	1.02472
BGIBMGA001213	0.253865	0.486405	0.370135	0.505513	1.10962	0.807565	60	0.502193	0.438354
BGIBMGA001214	0	0	0	0	0	0	0	#DIV/0!	#DIV/0!
BGIBMGA001215	0	0	0	0	0	0	0	#DIV/0!	#DIV/0!
BGIBMGA001216	0.341408	0	0.170704	0	0	0	4	#DIV/0!	#DIV/0!
BGIBMGA001217	5.3942	3.82488	4.60954	6.76618	3.52735	5.14676	575	0.797231	1.08435
BGIBMGA001218	37.6411	31.159	34.4001	37.9611	23.9276	30.9443	9989	0.99157	1.30222
BGIBMGA001219	5.56176	2.9243	4.24303	4.57307	4.06421	4.31864	2445	1.2162	0.719525
BGIBMGA001220	6.50635	3.86158	5.18397	7.21226	8.44221	7.82723	1506	0.902124	0.457413
BGIBMGA001221	9.02075	5.23061	7.12568	9.53284	6.91733	8.22509	323	0.94628	0.756161
BGIBMGA001222	5.29631	3.06442	4.18037	5.42982	3.74367	4.58675	416	0.975413	0.81856
BGIBMGA001223	71.7751	57.0073	64.3912	76.8352	61.6499	69.2425	3974	0.934144	0.924694
BGIBMGA001224	0.0784378	0.0751435	0.0767906	0.0260318	0.114281	0.0701565	9	3.01316	0.657532
BGIBMGA001225	0.456837	0.26259	0.359714	0.42452	0.532477	0.478498	23	1.07613	0.493149
BGIBMGA001226	0.589013	0.970157	0.779585	0.980831	1.63354	1.30718	515	0.600524	0.5939
BGIBMGA001227	8.75517	13.5883	11.1717	8.15205	21.8327	14.9924	5860	1.07398	0.622385
BGIBMGA001228	32.6693	47.1786	39.924	30.8236	81.1814	56.0025	11355	1.05988	0.58115
BGIBMGA001229	0	0	0	0	0	0	0	#DIV/0!	#DIV/0!
BGIBMGA001230	0.318854	0.125318	0.222086	0.168228	0.375222	0.271725	149	1.89537	0.333984
BGIBMGA001231	2.8293	2.43829	2.6338	1.87011	2.72514	2.29762	1008	1.51291	0.894742
BGIBMGA001232	67.0793	64.9903	66.0348	56.6329	70.0461	63.3395	1665	1.18446	0.927821
BGIBMGA001233	13.7961	12.0854	12.9407	17.7983	18.0232	17.9108	2707	0.775135	0.670545
BGIBMGA001234	1.92033	1.31844	1.61939	2.58113	1.64374	2.11244	590	0.743989	0.802095
BGIBMGA001235	1.03163	0.768681	0.900156	0.811557	0.881419	0.846488	335	1.27118	0.872095
BGIBMGA001236	14.5703	16.3973	15.4838	16.8981	22.3379	19.618	3863	0.862247	0.734057
BGIBMGA001237	8.56169	6.34391	7.4528	10.0947	14.6071	12.3509	4083	0.848139	0.434303
BGIBMGA001238	7.98826	6.62078	7.30452	8.12517	7.21045	7.66781	5295	0.98315	0.918221
BGIBMGA001239	8.0513	5.76866	6.90998	8.06106	6.6292	7.34513	1044	0.99879	0.870191
BGIBMGA001240	0	0.0499223	0.0249611	0.0345889	0.189809	0.112199	7	0	0.263013
BGIBMGA001241	17.3408	18.4569	17.8989	21.2931	24.6584	22.9758	7882	0.814383	0.748505
BGIBMGA001242	2.44775	1.35486	1.90131	2.45512	1.0831	1.76911	499	0.997	1.25091
BGIBMGA001243	594.261	493.458	543.86	527.316	563.401	545.358	30265	1.12696	0.875857
BGIBMGA001244	3.50438	2.58694	3.04566	3.77606	2.93968	3.35787	1050	0.928052	0.880005
BGIBMGA001245	0.165264	0.0791614	0.122213	0.164542	0.0601959	0.112369	21	1.00439	1.31506
BGIBMGA001246	0.428135	0.303158	0.365646	0.308888	0.284769	0.296829	86	1.38605	1.06458
BGIBMGA001247	0.630905	0.656965	0.643935	0.309523	0.149871	0.229697	145	2.03831	4.38354
BGIBMGA001248	0.278582	0.19063	0.234606	0.343405	0.24643	0.294918	134	0.811234	0.773567
BGIBMGA001249	4.17831	3.07288	3.6256	4.48223	3.30517	3.8937	885	0.932195	0.929719
BGIBMGA001250	3.60301	4.55329	4.07815	5.13922	3.8161	4.47766	835	0.701081	1.19318
BGIBMGA001251	2.08438	2.67294	2.37866	2.87598	2.45102	2.6635	766	0.724755	1.09054
BGIBMGA001252	22.3586	20.5075	21.433	24.116	32.9561	28.5361	4081	0.927125	0.622267
BGIBMGA001253	65.9342	59.9631	62.9487	75.8311	73.9294	74.8802	1133	0.869488	0.811087
BGIBMGA001254	9.13678	6.14357	7.64017	8.72674	6.12476	7.42575	1730	1.04699	1.00307
BGIBMGA001255	12.7934	8.64058	10.717	11.8035	9.31981	10.5617	819	1.08387	0.92712
BGIBMGA001256	0.514383	0.413482	0.463932	0.702471	0.456554	0.579513	445	0.732247	0.905657
BGIBMGA001257	26.8051	17.6447	22.2249	35.6387	28.3322	31.9854	1676	0.752135	0.622778
BGIBMGA001258	12.781	9.39315	11.0871	12.9633	11.5561	12.2597	2182	0.985938	0.812828
BGIBMGA001259	0.100334	0.0720903	0.0862123	0.0998962	0.173593	0.136745	45	1.00439	0.415283
BGIBMGA001260	1.03368	1.11405	1.07386	2.22985	2.25905	2.24445	67	0.463563	0.493149
BGIBMGA001261	1.11216	0.703195	0.907675	1.24756	1.83102	1.53929	561	0.891466	0.384045
BGIBMGA001262	24.7089	16.7602	20.7346	29.9628	15.2937	22.6283	2508	0.824653	1.09589
BGIBMGA001263	1.08256	0.230466	0.656514	2.23551	1.0515	1.64351	51	0.484257	0.219177
BGIBMGA001264	22.1676	8.38975	15.2787	15.6827	11.4968	13.5897	771	1.41351	0.729746
BGIBMGA001265	10.2122	8.80232	9.50728	10.1164	8.39492	9.25568	6582	1.00947	1.04853
BGIBMGA001266	3.63477	1.39285	2.51381	3.37764	1.72112	2.54938	69	1.07613	0.80927
BGIBMGA001267	5.78174	4.33081	5.05627	6.50198	5.54067	6.02132	4921	0.889227	0.78164
BGIBMGA001268	3.70932	3.2674	3.48836	4.13116	4.64869	4.38993	4887	0.897889	0.702864
BGIBMGA001269	4.73324	4.82937	4.7813	3.62702	6.4196	5.02331	625	1.30499	0.752285
BGIBMGA001270	0.883206	0.445323	0.664264	0.740505	0.891731	0.816118	238	1.19271	0.499391
BGIBMGA001271	7.69739	5.85695	6.77717	8.2627	9.0148	8.63875	2098	0.931582	0.649704
BGIBMGA001272	6.11214	11.3912	8.75168	9.5272	15.1828	12.355	10044	0.641547	0.750271
BGIBMGA001273	0.202865	0.0832906	0.143078	0.0384722	0.147784	0.0931279	19	5.27302	0.563599
BGIBMGA001274	55.1242	49.6367	52.3804	38.9162	100.274	69.5952	4670	1.41648	0.49501
BGIBMGA001275	1.8365	0.0374333	0.936966	0.155615	0.0284651	0.0920401	55	11.8015	1.31506
BGIBMGA001276	2.98114	4.33138	3.65626	2.86944	8.25917	5.5643	3038	1.03893	0.524433
BGIBMGA001277	4.64173	8.75527	6.6985	6.13984	9.75597	7.9479	3280	0.756002	0.897427
BGIBMGA001278	13.7415	10.5729	12.1572	14.8186	10.8512	12.8349	1719	0.927312	0.974357
BGIBMGA001279	23.3352	20.6904	22.0128	26.6936	18.4461	22.5699	445	0.874187	1.12167
BGIBMGA001280	7.09776	5.80586	6.45181	8.29892	5.56833	6.93363	610	0.855263	1.04266
BGIBMGA001281	5.97424	4.25162	5.11293	6.00481	2.6565	4.33065	1489	0.99491	1.60046
BGIBMGA001282	3.09283	1.92146	2.50715	2.81922	1.97681	2.39801	1431	1.09705	0.972003
BGIBMGA001283	6.37056	6.40647	6.38851	8.22337	4.69212	6.45775	906	0.774689	1.36537
BGIBMGA001284	0	0	0	0	0	0	0	#DIV/0!	#DIV/0!
BGIBMGA001285	0	0	0	0	0	0	0	#DIV/0!	#DIV/0!
BGIBMGA001286	0.0306197	0.0146668	0.0226432	0.030486	0.011153	0.0208195	7	1.00439	1.31506
BGIBMGA001287	0.776117	1.98272	1.37942	1.20202	3.20386	2.20294	35	0.645676	0.618853
BGIBMGA001288	0.339379	0.482083	0.410731	0.357317	1.62832	0.992819	309	0.949799	0.296061
BGIBMGA001289	0.465351	0.310714	0.388033	0.24336	0.852637	0.547998	165	1.9122	0.364415
BGIBMGA001290	1.60259	0.879978	1.24128	1.7772	1.22441	1.5008	352	0.901748	0.718697
BGIBMGA001291	2.3056	1.61769	1.96164	2.71584	2.83874	2.77729	369	0.848945	0.569861
BGIBMGA001292	10.4489	11.2886	10.8688	11.2833	22.5157	16.8995	3994	0.926048	0.501368
BGIBMGA001293	0.776219	0.599335	0.687777	0.461391	0.346029	0.40371	222	1.68235	1.73203
BGIBMGA001294	1.15421	1.12721	1.14071	1.0562	0.75919	0.907693	443	1.0928	1.48475
BGIBMGA001295	0.720224	0.689975	0.705099	1.11546	0.524671	0.820063	16	0.645676	1.31506
BGIBMGA001296	3.36277	2.57187	2.96732	2.97917	3.18311	3.08114	2132	1.12876	0.807975
BGIBMGA001297	3.64945	1.87005	2.75975	3.30959	3.35411	3.33185	716	1.10269	0.557538
BGIBMGA001298	0.0410976	0.0393716	0.0402346	0.0272788	0.0449084	0.0360936	9	1.50658	0.876709
BGIBMGA001299	4.23449	9.32544	6.77996	5.76131	12.9904	9.37584	4799	0.734988	0.717873
BGIBMGA001300	1.08084	1.27555	1.1782	1.1749	1.02131	1.0981	713	0.919946	1.24894
BGIBMGA001301	0.609667	0.552612	0.58114	0.485604	0.755025	0.620314	630	1.25548	0.731913
BGIBMGA001302	298.164	459.788	378.976	378.41	586.876	482.643	58887	0.78794	0.78345
BGIBMGA001303	9.55805	9.26244	9.41025	11.8933	7.94697	9.92013	5656	0.803651	1.16553
BGIBMGA001304	0.0813642	0	0.0406821	0.0540059	0	0.027003	2	1.50658	#DIV/0!
BGIBMGA001305	0	0	0	0	0	0	0	#DIV/0!	#DIV/0!
BGIBMGA001306	0	0	0	0	0	0	0	#DIV/0!	#DIV/0!
BGIBMGA001307	30.7428	25.144	27.9434	25.3137	19.2656	22.2897	3650	1.21447	1.30513
BGIBMGA001308	0.1458	0.192055	0.168927	0.217745	0.770041	0.493893	95	0.66959	0.249409
BGIBMGA001309	9.05634	6.31509	7.68571	8.86369	10.0641	9.4639	3527	1.02173	0.627486
BGIBMGA001310	1.56435	1.27275	1.41855	1.69113	1.17731	1.43422	1227	0.925032	1.08107
BGIBMGA001311	1.3567	0	0.67835	0.600345	1.31778	0.959061	9	2.25987	0
BGIBMGA001312	1.51365	1.35569	1.43467	1.37922	1.10267	1.24094	728	1.09746	1.22947
BGIBMGA001313	0.157271	0.257017	0.207144	0.208778	0.181962	0.19537	107	0.753289	1.41248
BGIBMGA001314	0.11372	0.04669	0.0802048	0.17253	0.0710081	0.121769	32	0.659128	0.657532
BGIBMGA001315	0.462634	0.886407	0.674521	0.736982	1.5503	1.14364	50	0.627741	0.571767
BGIBMGA001316	0.0315939	0.0756675	0.0536307	0.0629119	0.126586	0.0947489	24	0.502193	0.597756
BGIBMGA001317	0.655178	1.15071	0.902945	0.525478	0.775589	0.650533	136	1.24682	1.48366
BGIBMGA001318	296.25	380.609	338.429	230.728	332.531	281.629	8048	1.28398	1.14458
BGIBMGA001319	930.298	1125.71	1028	680.135	933.452	806.793	8507	1.36781	1.20596
BGIBMGA001320	155.805	258.996	207.4	385.921	333.569	359.745	51572	0.403723	0.776437
BGIBMGA001321	2.69595	2.15602	2.42599	2.84757	2.30551	2.57654	529	0.946757	0.935156
BGIBMGA001322	2.38401	1.61215	1.99808	2.88555	2.86046	2.87301	88	0.826188	0.563599
BGIBMGA001323	94.7136	149.181	121.947	144.968	194.103	169.536	4821	0.653342	0.768563
BGIBMGA001324	0.256244	0.19093	0.223587	0.283472	0.165928	0.2247	78	0.903947	1.15068
BGIBMGA001325	0.710899	0.204313	0.457606	1.09708	0.271886	0.684484	166	0.647991	0.751465
BGIBMGA001326	13.7419	7.70012	10.721	13.2516	9.25519	11.2534	420	1.037	0.831979
BGIBMGA001327	43.8276	33.0978	38.4627	39.8361	28.9075	34.3718	902	1.1002	1.14496
BGIBMGA001328	0.241248	1.30265	0.77195	0.232916	1.69354	0.963229	195	1.03577	0.769188
BGIBMGA001329	1.64333	4.19816	2.92074	1.81795	4.3895	3.10372	27	0.903947	0.95641
BGIBMGA001330	2.35422	1.84132	2.09777	2.36282	2.02984	2.19633	934	0.996363	0.907125
BGIBMGA001344	3.59194	2.31383	2.95289	3.90511	1.62414	2.76463	228	0.919806	1.42465
BGIBMGA001345	1.852	1.18281	1.51741	0.409759	0.899435	0.654597	8	4.51973	1.31506
BGIBMGA001346	0.141348	0.0615506	0.101449	0.0852913	0.065526	0.0754087	33	1.65724	0.939331
BGIBMGA001347	6.03305	0.428124	3.23059	0.321347	0.678237	0.499792	212	18.7743	0.63123
BGIBMGA001348	1.05235	0.720705	0.886528	0.81396	0.630403	0.722181	896	1.29288	1.14325
BGIBMGA001349	1.751	1.35015	1.55057	1.70083	0.964457	1.33264	165	1.0295	1.39991
BGIBMGA001350	0.494391	0.292534	0.393463	0.424671	0.296598	0.360635	127	1.16417	0.986298
BGIBMGA001351	1.82517	0.716604	1.27089	1.28098	0.81738	1.04918	376	1.42483	0.876709
BGIBMGA001352	6.66201	7.00547	6.83374	8.36888	9.29873	8.8338	3024	0.796045	0.75338
BGIBMGA001353	10.5867	14.3056	12.4461	15.447	17.7381	16.5925	3938	0.685355	0.806492
BGIBMGA001354	0.164913	0.0526624	0.108788	0.0729748	0.120137	0.0965557	18	2.25987	0.438354
BGIBMGA001355	0.603368	0.722534	0.662951	1.10134	0.879086	0.990215	56	0.547847	0.821915
BGIBMGA001356	1.10506	1.01454	1.0598	0.794616	0.53668	0.665648	89	1.39069	1.8904
BGIBMGA001357	42.6568	23.168	32.9124	30.4917	23.2697	26.8807	7983	1.39897	0.995627
BGIBMGA001358	0	0	0	0	0	0	0	#DIV/0!	#DIV/0!
BGIBMGA001359	0.547776	0	0.273888	0	0	0	1	#DIV/0!	#DIV/0!
BGIBMGA001360	0.603201	0.33021	0.466705	0.171591	0.0627745	0.117182	15	3.51535	5.26025
BGIBMGA001361	0.0674429	0	0.0337214	0.0671484	0.147393	0.107271	11	1.00439	0
BGIBMGA001362	2.80155	3.39433	3.09794	3.22685	3.42147	3.32416	193	0.868198	0.992065
BGIBMGA001363	188.933	165.435	177.184	174.826	193.045	183.936	10519	1.08069	0.856975
BGIBMGA001364	3.96066	3.97034	3.9655	4.10598	4.0379	4.07194	1943	0.964608	0.98327
BGIBMGA001365	0.998433	1.16947	1.08395	1.01737	1.15636	1.08687	1369	0.981384	1.01134
BGIBMGA001366	1.34111	1.19301	1.26706	1.55779	0.767622	1.16271	125	0.860902	1.55417
BGIBMGA001367	1.09418	0.798194	0.946189	0.999456	1.34555	1.17251	526	1.09478	0.593208
BGIBMGA001368	0.0313814	0.0450952	0.0382383	0.052074	0.0114304	0.0317522	11	0.602631	3.94519
BGIBMGA001369	0.136463	0	0.0682317	0	0	0	1	#DIV/0!	#DIV/0!
BGIBMGA001370	3.76515	2.86562	3.31539	2.85699	2.85054	2.85376	1722	1.31788	1.00529
BGIBMGA001371	1.5175	1.5163	1.5169	1.25635	1.36698	1.31167	842	1.20786	1.10923
BGIBMGA001372	1.74525	1.69166	1.71845	1.55731	1.71816	1.63773	1996	1.12068	0.984576
BGIBMGA001373	11.472	11.5865	11.5293	9.44445	11.1429	10.2937	597	1.21468	1.03982
BGIBMGA001374	0.126465	0	0.0632323	0.0671533	0.0368509	0.0520021	11	1.88322	0
BGIBMGA001375	4.843	2.8093	3.82615	4.42372	2.71886	3.57129	409	1.09478	1.03326
BGIBMGA001376	0.298405	0.929084	0.613744	0.148551	1.24995	0.699251	43	2.00877	0.743297
BGIBMGA001377	0.478223	0.477633	0.477928	0.520034	0.444737	0.482385	233	0.9196	1.07397
BGIBMGA001378	1.01779	0.620485	0.81914	0.675567	0.202212	0.43889	32	1.50658	3.06848
BGIBMGA001379	0.41294	0.276918	0.344929	0.644115	0.376025	0.51007	106	0.641097	0.736435
BGIBMGA001380	1.5071	2.02465	1.76587	1.60975	1.97706	1.79341	1517	0.936231	1.02407
BGIBMGA001381	4.25826	3.35419	3.80622	2.44958	2.06804	2.25881	151	1.73836	1.62191
BGIBMGA001385	1.09506	1.84836	1.47171	1.55754	2.07031	1.81393	315	0.70307	0.892795
BGIBMGA001386	83.3933	54.3294	68.8613	80.2214	38.13	59.1757	3370	1.03954	1.42485
BGIBMGA001387	0.821441	1.27121	1.04633	0.713001	1.21983	0.966414	155	1.15209	1.04213
BGIBMGA001388	0.590932	0.125803	0.358367	0.392234	0.334821	0.363528	27	1.50658	0.375732
BGIBMGA001389	0.261899	0	0.13095	0	0	0	4	#DIV/0!	#DIV/0!
BGIBMGA001390	4.34103	3.49035	3.91569	4.25592	3.94489	4.1004	1789	1.02	0.884777
BGIBMGA001391	0	0	0	0.0498998	0.109532	0.0797158	3	0	0
BGIBMGA001392	0.364234	0	0.182117	0.0805874	0	0.0402937	4	4.51973	#DIV/0!
BGIBMGA001393	0	0	0	0.0357546	0	0.0178773	1	0	#DIV/0!
BGIBMGA001394	2.04118	1.5139	1.77754	2.75339	1.77476	2.26407	155	0.741332	0.853014
BGIBMGA001395	70.3878	60.1816	65.2847	70.6169	46.6732	58.6451	4133	0.996755	1.28943
BGIBMGA001396	8.56092	10.2646	9.41277	11.6328	13.277	12.4549	2044	0.735932	0.77311
BGIBMGA001397	0.188796	0.180867	0.184832	0.156643	0.137535	0.147089	17	1.20526	1.31506
BGIBMGA001398	0.487449	0.589463	0.538456	0.56223	0.605414	0.583822	348	0.866993	0.973653
BGIBMGA001399	5.53467	6.91221	6.22344	6.70036	14.7973	10.7488	3852	0.826026	0.467127
BGIBMGA001400	1.39549	1.17384	1.28466	1.80734	1.01659	1.41196	198	0.772121	1.15469
BGIBMGA001401	2.46756	2.1681	2.31783	2.99466	1.76567	2.38017	799	0.823986	1.22792
BGIBMGA001402	11.8402	16.4738	14.157	9.81277	14.1554	11.9841	2858	1.20662	1.16379
BGIBMGA001403	0.788827	0.436625	0.612726	0.855194	0.536337	0.695766	373	0.922395	0.814087
BGIBMGA001404	0.968937	0.773536	0.871237	0.72353	1.23525	0.979388	113	1.33918	0.626221
BGIBMGA001405	0	0	0	0.158861	0	0.0794303	2	0	#DIV/0!
BGIBMGA001406	21.4736	20.7615	21.1176	20.0841	17.9618	19.023	6932	1.06918	1.15587
BGIBMGA001407	0.234478	0.044926	0.139702	0.186763	0.170813	0.178788	17	1.25548	0.263013
BGIBMGA001408	2.54124	1.16433	1.85279	2.09012	2.73663	2.41338	193	1.21583	0.425462
BGIBMGA001409	0	0	0	0	0	0	0	#DIV/0!	#DIV/0!
BGIBMGA001410	0.296735	0.170564	0.233649	0.295439	0.19455	0.244995	40	1.00439	0.876709
BGIBMGA001411	12.6773	7.66855	10.1729	11.9651	7.66558	9.81532	3930	1.05953	1.00039
BGIBMGA001412	0.227883	0.327469	0.277676	0.226888	0.166009	0.196449	10	1.00439	1.9726
BGIBMGA001413	4.9499	4.06458	4.50724	4.69361	6.6967	5.69516	36	1.0546	0.606952
BGIBMGA001414	0.245094	0.0559048	0.150499	0.201416	0.195551	0.198484	75	1.21685	0.285883
BGIBMGA001415	537.298	394.885	466.091	642.857	342.063	492.46	56110	0.835796	1.15442
BGIBMGA001416	2.5	2.21831	2.35916	2.29813	3.28899	2.79356	6381	1.08784	0.674466
BGIBMGA001417	13.0921	4.93949	9.01578	13.098	4.85522	8.9766	3758	0.999548	1.01736
BGIBMGA001418	0	0	0	0.110635	0.121424	0.116029	2	0	0
BGIBMGA001419	2.86234	2.7764	2.81937	6.10342	4.43098	5.2672	588	0.468974	0.626589
BGIBMGA001420	0.997233	0	0.498616	0	0	0	2	#DIV/0!	#DIV/0!
BGIBMGA001421	0	0	0	0	0.33332	0.16666	1	#DIV/0!	0
BGIBMGA001422	0.993593	0.13598	0.564787	0.376859	0	0.188429	12	2.63651	#DIV/0!
BGIBMGA001423	2.29709	1.39229	1.84469	2.26534	1.41247	1.83891	2643	1.01401	0.985714
BGIBMGA001424	0	0	0	0.22845	0.501455	0.364953	3	0	0
BGIBMGA001425	8.33646	5.43333	6.88489	8.0506	5.47563	6.76311	985	1.03551	0.992275
BGIBMGA001426	0.109021	0.0580232	0.0835219	0.0643227	0.194137	0.12923	44	1.6949	0.298878
BGIBMGA001427	12.09	6.86138	9.47569	13.2054	7.84859	10.527	1631	0.915536	0.874218
BGIBMGA001428	8.64493	6.21139	7.42816	9.15521	7.28833	8.22177	6412	0.944264	0.852238
BGIBMGA001429	0	0	0	0	0	0	0	#DIV/0!	#DIV/0!
BGIBMGA001430	14.3185	8.9532	11.6358	15.6559	9.57093	12.6134	3121	0.914576	0.935457
BGIBMGA001431	6.6012	5.05917	5.83018	7.25152	4.4482	5.84986	876	0.910319	1.13735
BGIBMGA001432	4.20209	2.35263	3.27736	3.22384	2.58409	2.90396	276	1.30344	0.910428
BGIBMGA001433	1.23374	2.53269	1.88321	1.98876	3.33824	2.6635	65	0.620356	0.75869
BGIBMGA001434	0.858067	1.30322	1.08064	1.23633	1.23493	1.23563	276	0.694042	1.0553
BGIBMGA001435	1.74602	2.47558	2.1108	2.38277	1.7909	2.08683	743	0.732771	1.38231
BGIBMGA001436	5.91673	3.69294	4.80484	5.62313	3.78779	4.70546	523	1.05221	0.974961
BGIBMGA001437	229.851	174.792	202.322	257.567	150.407	203.987	8051	0.892391	1.16213
BGIBMGA001438	8.39985	5.85971	7.12978	9.67709	5.90551	7.7913	1776	0.868014	0.992244
BGIBMGA001439	0.595287	0	0.297643	0	0	0	3	#DIV/0!	#DIV/0!
BGIBMGA001440	4.20315	3.35552	3.77933	4.64977	4.76299	4.70638	273	0.903947	0.704498
BGIBMGA001441	0.151626	0.0484193	0.100023	0.100643	0.036819	0.0687308	16	1.50658	1.31506
BGIBMGA001442	0	0	0	0	0	0	0	#DIV/0!	#DIV/0!
BGIBMGA001443	0	0	0	0.452892	0	0.226446	1	0	#DIV/0!
BGIBMGA001444	0.19507	0.0116798	0.103375	0.121386	0.062171	0.0917787	39	1.60702	0.187866
BGIBMGA001445	0	0	0	0	0	0	0	#DIV/0!	#DIV/0!
BGIBMGA001446	0	0	0	0	0.318339	0.15917	1	#DIV/0!	0
BGIBMGA001447	3.96495	2.97	3.46747	3.66981	4.02097	3.84539	1969	1.08042	0.738627
BGIBMGA001448	4.02022	3.23458	3.6274	3.65731	3.14136	3.39933	2300	1.09923	1.02968
BGIBMGA001449	34.2778	38.5217	36.3997	34.5656	37.9364	36.251	542	0.991672	1.01543
BGIBMGA001450	5.81303	4.32845	5.07074	6.16535	5.21765	5.6915	3930	0.942855	0.829579
BGIBMGA001451	0.145482	0.278743	0.212112	0.579385	0.423923	0.501654	13	0.251096	0.657532
BGIBMGA001452	5.57295	0.113593	2.84327	7.55556	0.345515	3.95054	148	0.737596	0.328766
BGIBMGA001453	0.668419	0.604771	0.636595	0.443667	0.541035	0.492351	73	1.50658	1.1178
BGIBMGA001454	0	0	0	0	0	0	0	#DIV/0!	#DIV/0!
BGIBMGA001455	0.252911	0.080763	0.166837	0.055957	0.122828	0.0893923	7	4.51973	0.657532
BGIBMGA001456	3.47041	2.3667	2.91855	3.76369	2.6224	3.19304	1293	0.922076	0.902494
BGIBMGA001457	9.10385	3.93054	6.51719	10.5003	3.88106	7.19066	1683	0.867011	1.01275
BGIBMGA001458	14.1064	11.4869	12.7966	13.6127	11.1063	12.3595	2280	1.03627	1.03427
BGIBMGA001459	20.9419	32.2431	26.5925	26.3113	25.608	25.9596	173	0.795928	1.2591
BGIBMGA001460	11.9037	16.6936	14.2986	11.035	16.1482	13.5916	3405	1.07872	1.03377
BGIBMGA001461	8.85608	7.60225	8.22917	6.17274	5.29613	5.73444	6016	1.43471	1.43544
BGIBMGA001462	1.03061	1.71483	1.37272	1.76419	2.81544	2.28982	689	0.584183	0.609082
BGIBMGA001463	27.0806	25.9432	26.5119	33.2697	26.422	29.8459	2019	0.813971	0.98188
BGIBMGA001464	95.2219	103.423	99.3226	119.255	142.018	130.637	5898	0.79847	0.728241
BGIBMGA001465	0.103528	0	0.0517641	0	0	0	1	#DIV/0!	#DIV/0!
BGIBMGA001466	0.613745	0.448713	0.531229	0.632506	0.564762	0.598634	174	0.970338	0.794517
BGIBMGA001467	4.40497	4.38546	4.39521	3.95576	3.35277	3.65426	1584	1.11356	1.30801
BGIBMGA001468	12.7567	8.00496	10.3808	13.6254	8.19734	10.9113	1899	0.936245	0.976532
BGIBMGA001469	0.435651	0.171222	0.303436	0.481943	0.43129	0.456616	173	0.903947	0.397
BGIBMGA001470	14.3799	11.2124	12.7962	14.3128	11.261	12.7869	4858	1.00469	0.995691
BGIBMGA001471	188.422	173.293	180.858	173.571	197.592	185.582	27786	1.08556	0.877024
BGIBMGA001472	0.455247	0.335482	0.395364	0.704295	0.691341	0.697818	804	0.646387	0.485263
BGIBMGA001473	0.298425	0.263321	0.280873	0.33361	0.343259	0.338435	197	0.894531	0.76712
BGIBMGA001474	86.0934	66.1148	76.1041	105.098	110.975	108.036	4036	0.819174	0.595764
BGIBMGA001475	3.44305	3.07068	3.25686	3.27313	2.42481	2.84897	1693	1.05191	1.26636
BGIBMGA001476	9.82692	15.4336	12.6303	7.0018	9.94336	8.47258	3056	1.40348	1.55215
BGIBMGA001477	38.7995	23.7383	31.2689	39.851	35.3942	37.6226	4962	0.973615	0.670682
BGIBMGA001478	25.6593	15.6406	20.6499	26.4198	18.8073	22.6135	4093	0.971216	0.831624
BGIBMGA001479	1.77454	1.10973	1.44214	1.35781	1.17602	1.26692	535	1.30691	0.943633
BGIBMGA001480	684.26	739.605	711.933	1025.66	814.726	920.194	62853	0.66714	0.907796
BGIBMGA001481	10.8731	10.7369	10.805	12.9352	11.0892	12.0122	679	0.84058	0.968233
BGIBMGA001482	125.427	110.845	118.136	124.557	117.225	120.891	1213	1.00699	0.945574
BGIBMGA001483	269.816	240.078	254.947	259.994	277.511	268.752	34256	1.03778	0.865112
BGIBMGA001484	2.45431	2.15173	2.30302	2.72497	2.54643	2.6357	827	0.900672	0.844998
BGIBMGA001485	0	0	0	0	0	0	0	#DIV/0!	#DIV/0!
BGIBMGA001486	0.106262	0.1018	0.104031	0.0352662	0	0.0176331	5	3.01316	#DIV/0!
BGIBMGA001487	0	0.161994	0.0809971	0	0	0	2	#DIV/0!	#DIV/0!
BGIBMGA001488	0	0	0	0	0	0	0	#DIV/0!	#DIV/0!
BGIBMGA001489	0.23763	0.22765	0.23264	0.315456	0.461625	0.38854	20	0.753289	0.493149
BGIBMGA001490	94.9501	74.8375	84.8938	102.895	60.8212	81.858	17239	0.922788	1.23045
BGIBMGA001491	792.284	459.344	625.814	660.564	528.672	594.618	56916	1.1994	0.868864
BGIBMGA001492	2.24574	0.880126	1.56293	0.338777	0.743628	0.541203	46	6.62894	1.18356
BGIBMGA001493	0.543213	0.439236	0.491225	0.83359	0.588137	0.710864	615	0.651655	0.746826
BGIBMGA001494	15.3305	17.7551	16.5428	19.6246	21.6447	20.6347	10207	0.781189	0.820299
BGIBMGA001495	10.4254	6.16147	8.29343	8.67571	7.00906	7.84239	1525	1.20168	0.879072
BGIBMGA001496	93.8348	103.102	98.4684	98.6154	119.625	109.12	2499	0.951523	0.861877
BGIBMGA001497	4.85873	3.21754	4.03813	5.28095	4.12352	4.70223	3595	0.920048	0.78029
BGIBMGA001498	3.43908	0.753062	2.09607	1.66312	1.85087	1.75699	1321	2.06785	0.40687
BGIBMGA001499	8.33402	4.18209	6.25805	8.6269	4.69794	6.66242	324	0.96605	0.890197
BGIBMGA001500	11.0358	10.7894	10.9126	12.6191	13.4368	13.0279	4218	0.874534	0.802976
BGIBMGA001501	391.901	395.129	393.515	375.696	434.378	405.037	61152	1.04313	0.909643
BGIBMGA001502	1.37051	1.1554	1.26295	1.4555	1.18476	1.32013	350	0.941611	0.975216
BGIBMGA001503	0.0829059	0.767765	0.425335	0.275146	0.885801	0.580474	91	0.301316	0.866746
BGIBMGA001504	1065.46	1755.79	1410.62	2033.18	1996.21	2014.7	139239	0.524037	0.879558
BGIBMGA001505	0.322667	0.123646	0.223156	0.321258	0.352586	0.336922	44	1.00439	0.350684
BGIBMGA001506	252.75	4.99247	128.871	238.035	60.1444	149.09	14489	1.06182	0.0830081
BGIBMGA001507	22.8965	14.2839	18.5902	28.8938	8.85174	18.8728	5455	0.792436	1.61369
BGIBMGA001508	173.756	110.117	141.937	119.474	96.6358	108.055	18405	1.45434	1.13951
BGIBMGA001509	27.5666	21.0412	24.3039	27.6694	22.8247	25.247	2734	0.996286	0.921861
BGIBMGA001510	1.65764	1.5451	1.60137	1.41623	1.72771	1.57197	2777	1.17046	0.894305
BGIBMGA001511	1.04035	0.394026	0.717187	0.722655	0.740251	0.731453	294	1.43962	0.532288
BGIBMGA001512	3.55063	2.58207	3.06635	3.67263	2.78454	3.22858	3502	0.966782	0.927288
BGIBMGA001513	3.12448	2.62258	2.87353	2.69567	2.95854	2.82711	4807	1.15907	0.886443
BGIBMGA001514	0	0	0	0	0.0551568	0.0275784	1	#DIV/0!	0
BGIBMGA001515	0.377593	0	0.188796	0	0	0	1	#DIV/0!	#DIV/0!
BGIBMGA001516	0.247458	0.118532	0.182995	0.28744	0.450671	0.369056	23	0.860902	0.263013
BGIBMGA001517	0.400949	0.38411	0.39253	0.266132	0	0.133066	3	1.50658	#DIV/0!
BGIBMGA001518	0	0.0933801	0.04669	0	0	0	1	#DIV/0!	#DIV/0!
BGIBMGA001519	1.31838	3.78902	2.5537	1.75016	3.36145	2.5558	19	0.753289	1.1272
BGIBMGA001520	0.167398	0	0.0836989	0	0	0	1	#DIV/0!	#DIV/0!
BGIBMGA001521	19.9127	14.9035	17.4081	18.9997	19.2659	19.1328	291	1.04805	0.773567
BGIBMGA001522	8.05128	5.57647	6.81388	7.11731	5.82951	6.47341	2660	1.13122	0.956593
BGIBMGA001523	3.67677	5.87059	4.77368	5.20635	6.33904	5.77269	215	0.706209	0.926101
BGIBMGA001524	0.759881	0.959592	0.859737	0.825341	0.855502	0.840422	121	0.920687	1.12167
BGIBMGA001525	38.6775	44.659	41.6682	50.1698	46.8556	48.5127	4198	0.770932	0.953119
BGIBMGA001526	0	0	0	0	0	0	0	#DIV/0!	#DIV/0!
BGIBMGA001527	0.505822	0.161526	0.333674	0.223828	0.122828	0.173328	7	2.25987	1.31506
BGIBMGA001528	5.55728	4.12664	4.84196	4.83587	3.48664	4.16126	825	1.14918	1.18356
BGIBMGA001529	0.0717125	0.274803	0.173258	0.142799	0.208965	0.175882	12	0.502193	1.31506
BGIBMGA001530	0.488619	0.298413	0.393516	0.454054	0.338153	0.396104	319	1.07613	0.882477
BGIBMGA001531	0.420019	0.207286	0.313653	0.0844819	0.148352	0.116417	76	4.97171	1.39725
BGIBMGA001532	0.325753	0.08141	0.203581	0.263225	0.237306	0.250265	80	1.23755	0.34306
BGIBMGA001533	0.0983503	0.172736	0.135543	0.0108801	0.0716465	0.0412633	24	9.03947	2.41095
BGIBMGA001534	3.18471	0.0462266	1.61547	0	0	0	67	#DIV/0!	#DIV/0!
BGIBMGA001535	0.580479	0	0.290239	0	0	0	3	#DIV/0!	#DIV/0!
BGIBMGA001536	38.5898	27.5096	33.0497	30.63	24.5154	27.5727	1460	1.25987	1.12213
BGIBMGA001537	24.5622	24.93	24.7461	29.2505	41.1232	35.1869	6724	0.839719	0.606227
BGIBMGA001538	20.2234	16.0617	18.1426	21.629	16.5621	19.0956	2830	0.935013	0.969788
BGIBMGA001539	9.97188	6.26921	8.12054	8.15296	4.18078	6.16687	1330	1.2231	1.49953
BGIBMGA001540	15.7071	11.0036	13.3553	14.0981	12.0916	13.0948	3867	1.11413	0.910019
BGIBMGA001541	13.2996	6.70047	10	14.5956	5.94436	10.27	952	0.911208	1.1272
BGIBMGA001542	15.4966	11.1451	13.3209	16.4035	11.9308	14.1672	3020	0.94471	0.934148
BGIBMGA001543	0.189717	0.545249	0.367483	0	0	0	4	#DIV/0!	#DIV/0!
BGIBMGA001544	0	0.0753207	0.0376604	0	0.171826	0.085913	4	#DIV/0!	0.438354
BGIBMGA001545	0.0279263	0.0133767	0.0206515	0.0741451	0.0712035	0.0726743	18	0.376645	0.187866
BGIBMGA001546	5.36235	3.81743	4.58989	4.50455	3.29189	3.89822	7541	1.19043	1.15965
BGIBMGA001547	2.573	1.75741	2.16521	1.97984	1.54811	1.76397	1997	1.2996	1.1352
BGIBMGA001548	2.4108	0.966931	1.68886	2.53469	1.98102	2.25786	1549	0.951123	0.488097
BGIBMGA001549	6745	3303.92	5024.46	7251.12	2188.76	4719.94	95518	0.930201	1.5095
BGIBMGA001550	5.78577	3.42171	4.60374	5.57334	2.48021	4.02678	1013	1.03811	1.37961
BGIBMGA001551	16.2131	11.107	13.66	14.8495	11.1399	12.9947	4975	1.09183	0.997049
BGIBMGA001552	2.33955	2.19405	2.2668	1.73473	1.84003	1.78738	1783	1.34866	1.1924
BGIBMGA001553	1.77669	1.60866	1.69267	1.26557	1.49158	1.37858	684	1.40386	1.07849
BGIBMGA001554	22.2624	19.0148	20.6386	24.9247	17.7809	21.3528	388	0.893186	1.06939
BGIBMGA001555	0.350379	0.335664	0.343021	0	1.78672	0.893358	9	#DIV/0!	0.187866
BGIBMGA001556	8.0959	5.27197	6.68394	7.30542	6.74577	7.02559	640	1.1082	0.781523
BGIBMGA001557	0.380053	0.14992	0.264986	0.536676	0.122145	0.32941	406	0.708161	1.22739
BGIBMGA001558	47.7008	37.5117	42.6063	50.0406	32.9991	41.5198	8380	0.953242	1.13675
BGIBMGA001559	1.9873	1.25868	1.62299	1.98081	1.34671	1.66376	1232	1.00327	0.934634
BGIBMGA001560	2.74861	1.59717	2.17289	2.72165	1.58872	2.15519	1187	1.0099	1.00532
BGIBMGA001561	9.88554	7.15108	8.51831	11.918	8.62214	10.2701	701	0.829464	0.829387
BGIBMGA001562	0.149202	0.17867	0.163936	0.272343	0.434765	0.353554	36	0.547847	0.410957
BGIBMGA001563	0.0883242	0.338459	0.213391	0.20519	0.257371	0.23128	25	0.430451	1.31506
BGIBMGA001564	0.219568	0.0701156	0.144842	0.0647732	0.0533173	0.0590453	38	3.3898	1.31506
BGIBMGA001565	0.20082	0.192385	0.196603	0	0	0	2	#DIV/0!	#DIV/0!
BGIBMGA001566	0.134443	0.103037	0.11874	0.0356949	0.0489697	0.0423323	54	3.76645	2.1041
BGIBMGA001567	3.56566	3.79545	3.68055	5.39087	8.80271	7.09679	140	0.661425	0.431168
BGIBMGA001568	88.2299	105.826	97.0282	111.938	122.88	117.409	15018	0.788203	0.861219
BGIBMGA001569	176.264	212.407	194.336	240.313	244.067	242.19	25416	0.733477	0.870282
BGIBMGA001570	1.21919	0.467193	0.84319	0.323697	0.266447	0.295072	21	3.76645	1.75342
BGIBMGA001571	6.23552	6.7012	6.46836	7.00423	5.73633	6.37028	792	0.890251	1.1682
BGIBMGA001572	1.92629	1.05716	1.49173	1.56772	1.27282	1.42027	1475	1.22873	0.830566
BGIBMGA001573	3.48798	3.34149	3.41473	2.45135	6.17795	4.31465	840	1.42288	0.540873
BGIBMGA001574	0	0	0	0	0	0	0	#DIV/0!	#DIV/0!
BGIBMGA001575	28.497	16.9123	22.7046	27.8967	12.8605	20.3786	1181	1.02152	1.31506
BGIBMGA001576	26.1196	18.5023	22.3109	35.2314	13.5222	24.3768	2649	0.741372	1.36829
BGIBMGA001577	0.351028	0	0.175514	0.215074	0.0196706	0.117372	26	1.63213	0
BGIBMGA001578	13.2399	12.6838	12.9618	14.3355	15.3717	14.8536	1672	0.923573	0.825138
BGIBMGA001579	13.3825	11.4196	12.4011	12.0593	10.5883	11.3238	1309	1.10972	1.07851
BGIBMGA001580	2.76045	2.54357	2.65201	3.04911	2.17979	2.61445	617	0.905329	1.16689
BGIBMGA001581	9.75712	6.63359	8.19535	8.23122	5.89267	7.06195	1181	1.18538	1.12574
BGIBMGA001582	8.1154	6.04194	7.07867	10.6194	14.5602	12.5898	1087	0.764206	0.414962
BGIBMGA001583	24.6052	28.7424	26.6738	24.2343	32.4953	28.3648	855	1.0153	0.884509
BGIBMGA001584	30.8304	33.424	32.1272	32.8734	35.114	33.9937	7772	0.937853	0.951872
BGIBMGA001585	50.6085	56.467	53.5377	55.8805	58.9431	57.4118	25903	0.905655	0.957992
BGIBMGA001586	0.189717	0	0.0948587	0.62963	0.552824	0.591227	10	0.301316	0
BGIBMGA001587	18.032	16.3053	17.1687	22.1639	34.9097	28.5368	4485	0.813576	0.467072
BGIBMGA001588	0	0	0	0.0423194	0.0464463	0.0443828	2	0	0
BGIBMGA001589	0.440763	0.301608	0.371185	0.612981	0.366958	0.489969	104	0.719049	0.821915
BGIBMGA001590	2.0506	2.04122	2.04591	2.29686	1.86729	2.08207	637	0.892787	1.09315
BGIBMGA001591	2.34525	1.44434	1.8948	1.99217	0.905085	1.44863	580	1.17723	1.59581
BGIBMGA001592	0.359557	0.275565	0.317561	0.262524	0.183352	0.222938	36	1.36962	1.50293
BGIBMGA001593	72.0289	90.9734	81.5011	82.9637	106.255	94.6096	8267	0.868198	0.856176
BGIBMGA001594	4.438	3.80363	4.12082	4.70851	3.54795	4.12823	2309	0.942548	1.07206
BGIBMGA001595	4.36544	6.17809	5.27177	0.592688	1.59007	1.09138	140	7.36549	3.88541
BGIBMGA001596	0	0.0253001	0.0126501	0.0350586	0.0192387	0.0271487	4	0	1.31506
BGIBMGA001597	649.697	814.197	731.947	756.904	894.099	825.502	15512	0.858361	0.910634
BGIBMGA001598	0.0852647	0.0163367	0.0508007	0.0679139	0.0124228	0.0401684	13	1.25548	1.31506
BGIBMGA001599	5.99724	4.94101	5.46912	8.35947	5.22082	6.79014	1031	0.717418	0.946405
BGIBMGA001600	2.49726	1.05394	1.7756	2.96571	1.03744	2.00158	1406	0.842045	1.0159
BGIBMGA001601	0.117775	0	0.0588877	0.0521161	0.114397	0.0832563	9	2.25987	0
BGIBMGA001602	1.19057	0.715652	0.953113	0.898716	0.408147	0.653432	165	1.32475	1.75342
BGIBMGA001603	4.66897	4.88789	4.77843	5.65498	3.64672	4.65085	484	0.825639	1.34035
BGIBMGA001604	0	0	0	0	0	0	0	#DIV/0!	#DIV/0!
BGIBMGA001605	94.1188	53.6525	73.8856	76.9282	42.4983	59.7133	417	1.22346	1.26246
BGIBMGA001606	2.91262	3.2827	3.09766	2.27444	2.87066	2.57255	80	1.28059	1.14353
BGIBMGA001607	14.0466	17.5792	15.8129	14.9823	18.9276	16.9549	997	0.937547	0.928764
BGIBMGA001608	8.71083	9.50171	9.10627	9.22617	10.7542	9.99017	6580	0.944143	0.883538
BGIBMGA001609	131.85	164.106	147.978	154.094	331.027	242.561	12393	0.855645	0.495749
BGIBMGA001610	1.26878	0.607746	0.938262	1.01287	0.799381	0.906124	528	1.25266	0.760271
BGIBMGA001611	4.83886	0.312514	2.57568	0.469142	0.118821	0.293982	111	10.3143	2.63013
BGIBMGA001612	7.91025	3.99952	5.95488	7.29233	5.44235	6.36734	139	1.08474	0.734888
BGIBMGA001613	2.43715	0.974363	1.70576	2.94238	3.9283	3.43534	692	0.828292	0.248037
BGIBMGA001614	1.41519	0.617473	1.01633	1.28346	0.826796	1.05513	366	1.10264	0.746826
BGIBMGA001615	1.19854	0.34713	0.772834	1.22106	0.507624	0.86434	147	0.981558	0.683833
BGIBMGA001616	4.27019	2.88895	3.57957	3.91921	1.80273	2.86097	1361	1.08955	1.60254
BGIBMGA001617	0	0.056481	0.0282405	0	0.0429493	0.0214746	2	#DIV/0!	1.31506
BGIBMGA001618	0	0	0	0	0	0	0	#DIV/0!	#DIV/0!
BGIBMGA001619	0.22404	0.167972	0.196006	0.155174	0.141921	0.148547	85	1.4438	1.18356
BGIBMGA001620	7.19711	4.37557	5.78634	2.8479	7.96528	5.40659	195	2.52716	0.54933
BGIBMGA001621	1.92398	1.27561	1.59979	1.51066	1.21784	1.36425	1228	1.2736	1.04744
BGIBMGA001622	0.0233088	0.0223299	0.0228194	0.00515712	0.0226401	0.0138986	11	4.51973	0.986298
BGIBMGA001623	6.35482	4.89904	5.62693	6.31997	5.23728	5.77862	1317	1.00551	0.935417
BGIBMGA001624	9.1763	4.72409	6.95019	8.22546	4.65435	6.43991	767	1.1156	1.01498
BGIBMGA001625	0.0849481	0.0406902	0.0628191	0.11277	0	0.0563848	7	0.753289	#DIV/0!
BGIBMGA001626	0.334218	0.246293	0.290255	0.540377	0.418272	0.479324	231	0.61849	0.588834
BGIBMGA001627	186.888	153.651	170.27	185.501	208.856	197.179	2654	1.00748	0.735678
BGIBMGA001628	2.91796	1.66104	2.2895	3.39644	1.60197	2.4992	283	0.859123	1.03688
BGIBMGA001629	20.2233	23.3106	21.7669	20.3495	20.5849	20.4672	2241	0.993797	1.13242
BGIBMGA001630	4.1152	3.34676	3.73098	5.46297	2.45867	3.96082	649	0.753289	1.36121
BGIBMGA001631	0	0.571014	0.285507	0.791259	0.542763	0.667011	17	0	1.05205
BGIBMGA001632	1.63443	0.459296	1.04686	1.24397	0.793768	1.01887	233	1.31388	0.578628
BGIBMGA001633	0	0	0	0.112401	0.370087	0.241244	4	0	0
BGIBMGA001634	0.3199	0.501487	0.410694	0.250942	0.33897	0.294956	58	1.2748	1.47945
BGIBMGA001635	1.28619	0.645426	0.96581	1.46352	1.24929	1.35641	96	0.878837	0.516632
BGIBMGA001636	0.687282	0.4454	0.566341	0.704407	0.449133	0.57677	280	0.975689	0.991687
BGIBMGA001637	40.6843	27.6435	34.1639	42.1127	27.6794	34.896	954	0.966083	0.998704
BGIBMGA001638	5.3141	5.23554	5.27482	5.49632	6.0323	5.76431	3622	0.966847	0.867918
BGIBMGA001639	8.16508	9.51846	8.84177	8.24779	9.76769	9.00774	7022	0.989972	0.974485
BGIBMGA001640	15.8266	18.7125	17.2696	14.3214	19.4541	16.8877	4175	1.1051	0.961881
BGIBMGA001641	0.152174	0.106024	0.129099	0.0459121	0.070545	0.0582285	31	3.31447	1.50293
BGIBMGA001642	0.0798241	0.0127453	0.0462847	0.0794756	0.0193835	0.0494295	18	1.00439	0.657532
BGIBMGA001643	12.6693	19.9278	16.2985	14.5715	22.9844	18.778	2492	0.869456	0.867011
BGIBMGA001644	6.68155	8.98535	7.83345	7.21195	10.5489	8.88042	10560	0.926456	0.851782
BGIBMGA001645	14.9106	12.2331	13.5718	17.3649	8.96194	13.1634	1699	0.85866	1.365
BGIBMGA001646	6.12763	6.63952	6.38358	5.6483	7.65002	6.64916	7149	1.08486	0.867908
BGIBMGA001647	1.32372	3.07973	2.20172	1.75725	2.06637	1.91181	53	0.753289	1.49041
BGIBMGA001648	4.22172	4.18093	4.20133	4.88314	5.12575	5.00445	1290	0.86455	0.815672
BGIBMGA001649	0.158098	0.151458	0.154778	0.104938	0	0.0524692	3	1.50658	#DIV/0!
BGIBMGA001650	1.65736	1.0396	1.34848	1.31617	1.25048	1.28332	653	1.25923	0.831362
BGIBMGA001651	0.230839	0.221144	0.225991	0.255368	0.261586	0.258477	47	0.903947	0.845398
BGIBMGA001652	0	0	0	0	0	0	0	#DIV/0!	#DIV/0!
BGIBMGA001653	2.21901	1.77335	1.99618	2.31235	2.55459	2.43347	962	0.959636	0.694181
BGIBMGA001654	3.28798	1.69494	2.49146	3.45029	1.27746	2.36388	767	0.952956	1.32681
BGIBMGA001655	21.5117	11.8736	16.6927	17.399	16.1898	16.7944	578	1.23638	0.733401
BGIBMGA001656	2.52539	1.03917	1.78228	1.95749	1.06184	1.50966	473	1.29012	0.978652
BGIBMGA001657	2.85985	1.41822	2.13903	2.88458	1.4706	2.17759	1909	0.991426	0.96438
BGIBMGA001658	1.94141	1.36216	1.65179	2.02368	1.733	1.87834	643	0.959346	0.786015
BGIBMGA001659	2.38115	1.18444	1.78279	3.46494	2.26836	2.86665	261	0.687211	0.522158
BGIBMGA001660	2.13867	1.04719	1.59293	1.38801	1.1079	1.24795	144	1.54082	0.945202
BGIBMGA001661	1.31265	0.682656	0.997655	1.26958	0.928925	1.09925	139	1.03393	0.734888
BGIBMGA001662	13.2655	9.53128	11.3984	13.5078	9.44407	11.4759	375	0.982066	1.00923
BGIBMGA001663	2.05785	1.43207	1.74496	1.7396	1.38597	1.56279	416	1.18294	1.03326
BGIBMGA001664	0.613875	0.268477	0.441176	0.46061	0.661074	0.560842	187	1.33274	0.406123
BGIBMGA001665	0.789115	0.971965	0.88054	0.848024	1.5877	1.21786	140	0.930534	0.612185
BGIBMGA001666	1.26954	1.03508	1.15231	1.35364	0.718226	1.03593	796	0.93787	1.44117
BGIBMGA001667	22.034	13.3799	17.7069	19.5771	13.334	16.4555	966	1.1255	1.00344
BGIBMGA001668	3.25187	1.68648	2.46918	3.22956	2.56486	2.89721	548	1.00691	0.657532
BGIBMGA001669	11.1697	9.24899	10.2094	10.9917	11.7008	11.3462	2469	1.0162	0.790456
BGIBMGA001670	3.25203	2.58259	2.91731	3.27598	2.84988	3.06293	3990	0.992689	0.90621
BGIBMGA001671	0.233612	0.497335	0.365473	0.327352	0.340365	0.333858	66	0.713642	1.46118
BGIBMGA001672	0.0593772	0.0568834	0.0581303	0.0788239	0.0865106	0.0826673	6	0.753289	0.657532
BGIBMGA001673	0.776547	1.67385	1.2252	1.03088	1.55568	1.29328	32	0.753289	1.07596
BGIBMGA001674	1.14314	1.05862	1.10088	1.23931	0.555171	0.897243	128	0.922395	1.90684
BGIBMGA001675	1.39901	0.82243	1.11072	1.09275	0.483842	0.788296	1293	1.28027	1.69979
BGIBMGA001676	0.0506627	0	0.0253314	0.0336277	0.110721	0.0721742	5	1.50658	0
BGIBMGA001677	9.45041	5.57139	7.5109	11.5202	5.42813	8.47415	441	0.820336	1.02639
BGIBMGA001678	0.213432	0.255585	0.234509	0.247917	0.660797	0.454357	99	0.860902	0.386783
BGIBMGA001679	5.59931	5.54754	5.57342	6.57548	4.18359	5.37953	565	0.851544	1.32602
BGIBMGA001680	30.5669	17.4985	24.0327	26.3922	19.0088	22.7005	923	1.15818	0.920544
BGIBMGA001681	11.41	13.5165	12.4633	12.3781	17.7858	15.082	559	0.921788	0.759961
BGIBMGA001682	14.8252	9.77579	12.3005	13.9298	10.9402	12.435	317	1.06428	0.893569
BGIBMGA001683	36.0681	55.2789	45.6735	41.3586	61.212	51.2853	14539	0.872082	0.903072
BGIBMGA001684	12.9984	10.9701	11.9842	13.8318	14.8049	14.3184	636	0.939747	0.740975
BGIBMGA001685	7.92472	7.94228	7.9335	9.22537	7.9046	8.56498	336	0.859014	1.00477
BGIBMGA001686	20.4183	19.0433	19.7308	20.6519	14.4022	17.527	844	0.988692	1.32225
BGIBMGA001687	0.139983	0.268209	0.204096	0.325202	0.611853	0.468528	25	0.430451	0.438354
BGIBMGA001688	1.51757	2.76229	2.13993	1.2927	2.15578	1.72424	368	1.17396	1.28134
BGIBMGA001689	3.46188	1.86552	2.6637	3.55448	1.69442	2.62445	242	0.97395	1.10098
BGIBMGA001690	2.91421	1.60271	2.25846	2.5791	1.51358	2.04634	391	1.12993	1.05888
BGIBMGA001691	0.250222	0.108258	0.17924	0.192875	0.164642	0.178759	109	1.29733	0.657532
BGIBMGA001692	1.24922	0.858961	1.05409	1.06322	1.10452	1.08387	1045	1.17494	0.777679
BGIBMGA001693	2.56846	1.39939	1.98392	2.836	1.30355	2.06977	829	0.905664	1.07352
BGIBMGA001694	10.9629	5.93888	8.45087	8.013	4.42097	6.21698	541	1.36814	1.34334
BGIBMGA001695	17.1963	13.892	15.5441	10.527	6.57191	8.54946	2540	1.63354	2.11384
BGIBMGA001696	0.0322132	0.0484947	0.040354	0.0671996	0.0737527	0.0704762	62	0.479366	0.657532
BGIBMGA001697	0.608481	0.364328	0.486405	0.403883	0.240104	0.321993	76	1.50658	1.51738
BGIBMGA001698	0.741229	0.290495	0.515862	0.693266	0.539973	0.616619	84	1.06918	0.53798
BGIBMGA001699	2.63342	1.6358	2.13461	2.33858	1.07746	1.70802	777	1.12608	1.5182
BGIBMGA001700	16.7535	13.757	15.2553	17.1569	20.0505	18.6037	706	0.976486	0.68612
BGIBMGA001701	0	0	0	0	0	0	0	#DIV/0!	#DIV/0!
BGIBMGA001702	0	0	0	0	0	0	0	#DIV/0!	#DIV/0!
BGIBMGA001703	0.257336	0.147917	0.202627	0.259629	0.337437	0.298533	123	0.99117	0.438354
BGIBMGA001704	1.98779	1.07692	1.53235	1.80167	1.60786	1.70476	586	1.1033	0.669784
BGIBMGA001705	9.00074	5.53557	7.26815	8.18699	5.66644	6.92672	314	1.09939	0.976904
BGIBMGA001706	1.65901	1.10835	1.38368	1.24607	1.27217	1.25912	590	1.33139	0.871229
BGIBMGA001707	1.18772	0.925889	1.05681	1.13616	1.22151	1.17884	476	1.04538	0.757988
BGIBMGA001708	19.3127	19.7908	19.5517	14.1467	24.5346	19.3406	2611	1.36518	0.806648
BGIBMGA001709	2.59605	1.61131	2.10368	1.83236	1.41173	1.62204	491	1.41678	1.14138
BGIBMGA001710	5.73817	3.23723	4.4877	4.69745	3.52992	4.11368	330	1.22155	0.917084
BGIBMGA001711	26.3406	13.224	19.7823	22.5288	11.8378	17.1833	2068	1.1692	1.1171
BGIBMGA001712	2.02147	1.82528	1.92338	1.4343	1.88731	1.66081	747	1.40938	0.967132
BGIBMGA001713	0.794364	0.426161	0.610263	0.295268	0.972184	0.633726	95	2.69032	0.438354
BGIBMGA001714	0.0494286	0.0236763	0.0365525	0.0492128	0.0360079	0.0426103	8	1.00439	0.657532
BGIBMGA001715	0.684572	0.36024	0.522406	0.627185	0.365245	0.496215	260	1.0915	0.986298
BGIBMGA001716	1.76782	1.69358	1.7307	0.586701	0.321957	0.454329	11	3.01316	5.26025
BGIBMGA001717	3.7749	3.10701	3.44095	4.12896	3.27283	3.70089	667	0.914248	0.949336
BGIBMGA001718	2.68525	1.77537	2.23031	3.23836	1.95616	2.59726	320	0.829202	0.907579
BGIBMGA001719	2.25547	1.45668	1.85608	1.8335	1.45846	1.64598	337	1.23014	0.998782
BGIBMGA001720	17.0944	13.2571	15.1758	17.41	15.4839	16.4469	867	0.981873	0.85619
BGIBMGA001721	1.44815	1.26581	1.35698	1.1717	1.39377	1.28273	610	1.23594	0.908193
BGIBMGA001722	14.0504	9.22794	11.6392	14.1333	9.81339	11.9733	807	0.994137	0.940341
BGIBMGA001723	2.96248	2.42327	2.69288	3.37307	2.37393	2.8735	607	0.878274	1.02078
BGIBMGA001724	0.119631	0.148989	0.13431	0.0555841	0.0435746	0.0495794	35	2.15225	3.41916
BGIBMGA001725	3.87841	4.91953	4.39897	3.43459	5.19293	4.31376	2171	1.12922	0.947353
BGIBMGA001726	2.66884	2.39286	2.53085	1.83959	3.78871	2.81415	384	1.45078	0.631576
BGIBMGA001727	0.102303	0.147009	0.124656	0.033952	0.149052	0.0915018	20	3.01316	0.986298
BGIBMGA001728	0.213351	0.306586	0.259968	0.177016	0.155422	0.166219	38	1.20526	1.9726
BGIBMGA001729	0.0844409	0.202236	0.143339	0.280241	0.138406	0.209323	43	0.301316	1.46118
BGIBMGA001730	33.9211	31.807	32.864	34.1623	23.2953	28.7288	20920	0.992938	1.36538
BGIBMGA001731	11.6807	5.37625	8.52846	9.22577	7.98626	8.60602	646	1.26609	0.673187
BGIBMGA001732	9.44849	3.67616	6.56232	9.85177	9.20379	9.52778	1126	0.959066	0.399418
BGIBMGA001733	9.10184	6.76519	7.93352	8.56733	7.14498	7.85615	991	1.06239	0.946846
BGIBMGA001734	9.82062	8.54504	9.18283	13.635	11.7486	12.6918	615	0.72025	0.727326
BGIBMGA001735	16.5731	15.1809	15.877	20.9132	13.7963	17.3548	5360	0.792469	1.10036
BGIBMGA001736	1.17186	0.673584	0.922721	1.02132	0.690366	0.855843	428	1.14739	0.975692
BGIBMGA001737	2.31397	1.54383	1.9289	2.62384	2.0168	2.32032	773	0.881899	0.765485
BGIBMGA001738	2.82237	1.90655	2.36446	2.96616	1.75292	2.35954	646	0.951523	1.08765
BGIBMGA001739	4.03887	4.09511	4.06699	3.35103	4.36483	3.85793	3776	1.20526	0.938206
BGIBMGA001740	1.46578	0.82498	1.14538	1.50803	1.18792	1.34798	340	0.971986	0.694472
BGIBMGA001741	1.84592	1.45142	1.64867	1.8841	1.47158	1.67784	472	0.979738	0.986298
BGIBMGA001742	11.2469	8.16201	9.70448	11.0213	12.0749	11.5481	5475	1.02047	0.675946
BGIBMGA001743	0.667736	0.510134	0.588935	0.56664	0.344814	0.455727	299	1.17841	1.47945
BGIBMGA001744	0.811552	0.700576	0.756064	1.00631	0.747123	0.876717	458	0.806462	0.937697
BGIBMGA001745	0.156739	0.0600623	0.1084	0.312108	0.114181	0.213145	27	0.502193	0.526025
BGIBMGA001746	36.3293	37.2175	36.7734	33.7546	49.0873	41.4209	27019	1.07628	0.758191
BGIBMGA001747	0.174373	0.0687852	0.121579	0.149783	0.097139	0.123461	59	1.16417	0.708111
BGIBMGA001748	47.0573	32.5241	39.7907	50.1321	31.6976	40.9149	1862	0.938665	1.02607
BGIBMGA001749	0.793716	0.38019	0.586953	0.526833	0.578208	0.552521	7	1.50658	0.657532
BGIBMGA001750	3.4717	2.26617	2.86893	3.42265	2.08276	2.75271	814	1.01433	1.08806
BGIBMGA001751	8.60262	13.9	11.2513	12.708	21.7902	17.2491	4203	0.676947	0.637904
BGIBMGA001752	6.54603	12.0725	9.30925	11.1635	19.3783	15.2709	2552	0.58638	0.622989
BGIBMGA001753	0.044372	0.0212542	0.0328131	0.103083	0.0161621	0.0596224	11	0.430451	1.31506
BGIBMGA001754	1.02012	0.761148	0.890634	1.13286	1.20046	1.16666	527	0.900483	0.634048
BGIBMGA001755	0.447827	0.206259	0.327043	0.15434	0.407793	0.281067	169	2.90156	0.505794
BGIBMGA001756	1.62301	0.820612	1.22181	1.73562	0.328426	1.03202	123	0.935117	2.49862
BGIBMGA001757	0.269382	0.22581	0.247596	0.491711	0.367951	0.429831	52	0.547847	0.613696
BGIBMGA001758	3.00389	1.63554	2.31972	2.56762	1.59005	2.07883	498	1.16991	1.02861
BGIBMGA001759	0.240636	0.353478	0.297057	0.276854	0.572643	0.424749	226	0.86918	0.617275
BGIBMGA001760	0	0	0	0.0588932	0	0.0294466	1	0	#DIV/0!
BGIBMGA001761	0.338262	0.50923	0.423746	0.689607	0.563241	0.626424	111	0.490514	0.904106
BGIBMGA001762	85.2527	83.3733	84.313	99.4345	94.8127	97.1236	25977	0.857375	0.879347
BGIBMGA001763	6.45062	4.3303	5.39046	4.34414	4.18466	4.2644	494	1.4849	1.0348
BGIBMGA001764	5.38506	6.36263	5.87384	3.81265	8.56505	6.18885	329	1.41242	0.74286
BGIBMGA001765	4.48518	5.53627	5.01072	4.67006	8.07868	6.37437	2304	0.960411	0.685294
BGIBMGA001766	44.1405	25.2688	34.7047	55.2027	29.4106	42.3066	1442	0.799608	0.859175
BGIBMGA001767	34.0442	28.0744	31.0593	33.7328	37.9747	35.8538	3053	1.00923	0.739294
BGIBMGA001768	4.76389	4.86308	4.81348	4.04329	3.98244	4.01286	274	1.17822	1.22113
BGIBMGA001769	1.65612	1.21125	1.43368	1.37112	1.28429	1.3277	379	1.20786	0.943126
BGIBMGA001770	2.97612	3.20025	3.08819	2.31521	2.87599	2.5956	1585	1.28546	1.11275
BGIBMGA001771	1.23501	1.14163	1.18832	1.02109	1.16801	1.09455	257	1.20951	0.977412
BGIBMGA001772	1.29897	1.5486	1.42379	1.08254	1.27222	1.17738	436	1.19993	1.21725
BGIBMGA001773	3.54316	2.57971	3.06143	3.10437	3.63939	3.37188	449	1.14135	0.708828
BGIBMGA001774	1.58145	1.26253	1.42199	1.45792	0.256014	0.856965	62	1.08474	4.93149
BGIBMGA001775	1.42704	0.448899	0.937968	1.18754	0.806832	0.997186	225	1.20168	0.556373
BGIBMGA001776	3.36592	2.51959	2.94276	4.04318	2.32296	3.18307	1121	0.832494	1.08465
BGIBMGA001777	1.92213	1.26425	1.59319	1.95182	1.61968	1.78575	586	0.984788	0.780554
BGIBMGA001778	1.1227	0.806658	0.964677	0.912865	0.756525	0.834695	156	1.22986	1.06627
BGIBMGA001779	1.15909	1.12572	1.14241	1.16729	1.0249	1.09609	688	0.992972	1.09838
BGIBMGA001780	1.5863	0.159966	0.873131	0.249374	0.0608205	0.155097	53	6.36111	2.63013
BGIBMGA001781	1.69508	1.01376	1.35442	1.54785	0.792293	1.17007	1260	1.09512	1.27952
BGIBMGA001782	1.98429	1.01384	1.49907	1.84392	0.674577	1.25925	51	1.07613	1.50293
BGIBMGA001783	0.799876	0.289163	0.544519	0.510887	0.274857	0.392872	149	1.56566	1.05205
BGIBMGA001784	1.19002	0.608886	0.899454	0.969403	0.768398	0.8689	321	1.22758	0.79241
BGIBMGA001785	0.9514	0.662867	0.807133	1.03336	0.8821	0.95773	51	0.920687	0.751465
BGIBMGA001786	6.15558	5.89705	6.02632	5.94298	4.28041	5.1117	97	1.03577	1.37769
BGIBMGA001787	13.7739	6.42916	10.1015	12.7962	6.07904	9.43762	1914	1.07641	1.0576
BGIBMGA001788	3.38664	1.87177	2.62921	2.72342	0.925166	1.82429	329	1.24352	2.02317
BGIBMGA001789	2.61129	1.50782	2.05955	2.867	1.21172	2.03936	1137	0.910809	1.24436
BGIBMGA001790	28.298	14.7972	21.5476	24.5515	13.8747	19.2131	5155	1.1526	1.06648
BGIBMGA001791	0.705134	2.79215	1.74864	0.748859	1.78075	1.26481	153	0.941611	1.56796
BGIBMGA001792	16.4333	10.7578	13.5955	13.6346	11.3728	12.5037	233	1.20526	0.945923
BGIBMGA001793	1.46393	0.0220857	0.743007	0.06886	0.0335889	0.0512244	142	21.2595	0.657532
BGIBMGA001794	9.6305	10.3793	10.0049	7.99926	11.7317	9.8655	3635	1.20392	0.884719
BGIBMGA001795	6.86105	7.05026	6.95566	7.39081	11.7973	9.59407	2168	0.928322	0.597615
BGIBMGA001796	3.47044	1.72884	2.59964	2.67209	0.758447	1.71527	149	1.29877	2.27944
BGIBMGA001797	3.17512	1.70413	2.43962	3.21204	1.54666	2.37935	623	0.988506	1.10181
BGIBMGA001798	1.63309	0.792255	1.21267	1.2614	1.10144	1.18142	1406	1.29466	0.719289
BGIBMGA001799	2.90051	1.93763	2.41907	2.62599	1.90249	2.26424	1034	1.10454	1.01847
BGIBMGA001800	207.641	208.42	208.031	197.423	224.066	210.744	93921	1.05176	0.930172
BGIBMGA001801	5.66696	3.76655	4.71676	5.27573	2.05088	3.66331	1678	1.07416	1.83655
BGIBMGA001802	3.4909	2.08569	2.78829	2.75727	1.54954	2.15341	955	1.26607	1.34601
BGIBMGA001803	193.928	305.433	249.681	117.758	314.593	216.176	14742	1.64683	0.970885
BGIBMGA001804	3.84358	2.02719	2.93538	4.47947	3.24415	3.86181	2871	0.858042	0.624876
BGIBMGA001805	84.7157	76.251	80.4834	87.5755	101.414	94.4947	4251	0.967345	0.751879
BGIBMGA001806	23.3352	17.573	20.4541	24.3112	13.8448	19.078	1618	0.959856	1.26929
BGIBMGA001807	1.20783	1.45659	1.33221	1.2167	1.55273	1.38472	471	0.992707	0.938079
BGIBMGA001808	12.4857	9.04005	10.7629	10.7929	19.1327	14.9628	6932	1.15685	0.472492
BGIBMGA001809	11.5381	9.58724	10.5627	10.042	20.4129	15.2275	2198	1.14899	0.469665
BGIBMGA001810	1.57052	1.67395	1.62224	1.55331	1.84116	1.69724	787	1.01108	0.90918
BGIBMGA001811	5.49343	6.09739	5.79541	6.11146	6.76122	6.43634	4110	0.898873	0.901818
BGIBMGA001812	2.95383	1.63409	2.29396	2.78905	1.90936	2.3492	552	1.05908	0.855835
BGIBMGA001813	5.50159	3.13176	4.31668	6.2626	3.17527	4.71894	849	0.878484	0.986298
BGIBMGA001814	2.64377	2.19728	2.42053	2.20805	1.73463	1.97134	608	1.19733	1.26672
BGIBMGA001815	0.558259	0	0.27913	0.247032	0.406682	0.326857	8	2.25987	0
BGIBMGA001816	9.27552	1.71483	5.49517	7.88487	2.72653	5.3057	164	1.17637	0.628943
BGIBMGA001817	3.82585	2.91334	3.3696	4.86724	3.38557	4.12641	1537	0.786041	0.860516
BGIBMGA001818	1.78097	1.2183	1.49964	1.64478	1.1171	1.38094	2483	1.0828	1.0906
BGIBMGA001819	14.4144	0.241417	7.32792	0.281008	0.359813	0.320411	1546	51.2954	0.670951
BGIBMGA001820	2137.33	0.263002	1068.79	0.911112	0.599976	0.755544	23383	2345.84	0.438354
BGIBMGA001821	46.2249	0	23.1125	0	0.050714	0.025357	665	#DIV/0!	0
BGIBMGA001822	0.565703	0.948402	0.757053	0.469361	0.515131	0.492246	21	1.20526	1.84109
BGIBMGA001823	4.59881	1.84754	3.22317	4.6772	1.51297	3.09508	211	0.98324	1.22113
BGIBMGA001824	0	0	0	0	0	0	0	#DIV/0!	#DIV/0!
BGIBMGA001825	45.8371	31.936	38.8865	45.7291	26.5109	36.12	664	1.00236	1.20464
BGIBMGA001826	6.82761	1.88958	4.35859	4.02832	3.42639	3.72736	129	1.6949	0.551478
BGIBMGA001827	5.56356	3.15586	4.35971	4.77803	3.53745	4.15774	1714	1.16441	0.892128
BGIBMGA001828	237.484	230.628	234.056	219.066	252.808	235.937	22368	1.08408	0.912265
BGIBMGA001829	59.8074	35.1059	47.4566	46.0078	34.5023	40.2551	1233	1.29994	1.01749
BGIBMGA001830	13.1736	12.6461	12.9098	3.93392	8.08557	6.00974	1611	3.34871	1.56403
BGIBMGA001831	2.73432	1.99908	2.3667	2.60298	2.88302	2.743	353	1.05046	0.693397
BGIBMGA001832	2.32374	2.31402	2.31888	2.39477	2.42227	2.40852	1527	0.970338	0.95531
BGIBMGA001833	0.857692	0.797645	0.827668	0.835636	0.876932	0.856284	828	1.02639	0.909585
BGIBMGA001834	0.743612	0.848073	0.795842	0.893139	0.5933	0.743219	107	0.832583	1.42942
BGIBMGA001835	4.64668	2.28674	3.46671	3.71801	3.82554	3.77178	562	1.24978	0.597756
BGIBMGA001836	0.797355	0.821882	0.809618	0.951308	1.11025	1.03078	457	0.838167	0.740267
BGIBMGA001837	0.223518	0	0.111759	0	0	0	1	#DIV/0!	#DIV/0!
BGIBMGA001838	1.05877	0.760726	0.909747	0.790609	0.848424	0.819516	159	1.33918	0.896634
BGIBMGA001839	0.781631	0.476511	0.629071	0.424483	0.672933	0.548708	40	1.84137	0.708111
BGIBMGA001840	0.20724	0	0.10362	0	0.301942	0.150971	3	#DIV/0!	0
BGIBMGA001841	122.65	110.701	116.676	109.474	100.255	104.865	22177	1.12036	1.1042
BGIBMGA001842	11.3561	10.067	10.7116	14.7548	14.7358	14.7453	6525	0.769658	0.683166
BGIBMGA001843	0.184032	0	0.0920159	0.0814348	0.0893761	0.0854054	14	2.25987	0
BGIBMGA001844	0	0	0	0.520635	0.142851	0.331743	5	0	0
BGIBMGA001845	0.0496706	0.095169	0.0724198	0	0	0	3	#DIV/0!	#DIV/0!
BGIBMGA001846	0.0446693	0	0.0223347	0	0.0325408	0.0162704	2	#DIV/0!	0
BGIBMGA001847	11.4649	12.2563	11.8606	14.2572	16.1564	15.2068	8945	0.804147	0.758604
BGIBMGA001848	0.126902	0.131704	0.129303	0.0982709	0.0924463	0.0953586	51	1.29135	1.42465
BGIBMGA001849	10.8829	10.9277	10.9053	13.2764	10.5058	11.8911	5305	0.81972	1.04016
BGIBMGA001850	2.64491	2.40804	2.52647	2.82635	2.35039	2.58837	674	0.935804	1.02453
BGIBMGA001851	1.1406	0.887009	1.0138	1.09553	0.391014	0.743274	317	1.04113	2.26848
BGIBMGA001852	5.12668	2.90919	4.01793	5.0691	3.2396	4.15435	5154	1.01136	0.898007
BGIBMGA001853	389.754	646.436	518.095	506.192	759.201	632.697	109066	0.769972	0.851468
BGIBMGA001854	10.4142	5.73889	8.07656	10.1241	6.47881	8.30144	880	1.02866	0.885794
BGIBMGA001855	22.6908	19.1653	20.928	26.0228	20.1488	23.0858	816	0.871958	0.951187
BGIBMGA001856	0	0.0589847	0.0294923	0	0.313972	0.156986	8	#DIV/0!	0.187866
BGIBMGA001857	0.394748	0.189085	0.291916	0.542748	0.123243	0.332996	56	0.727314	1.53424
BGIBMGA001858	0.149817	0.0982015	0.124009	0.136079	0.120628	0.128353	79	1.10096	0.814087
BGIBMGA001859	3.45863	4.29556	3.8771	3.88666	3.3308	3.60873	13098	0.889873	1.28965
BGIBMGA001860	11.6898	8.952	10.3209	11.8696	16.3148	14.0922	8287	0.984855	0.548703
BGIBMGA001861	0	0	0	0	0	0	0	#DIV/0!	#DIV/0!
BGIBMGA001862	1.18573	1.13593	1.16083	0.0787038	0.0863787	0.0825412	22	15.0658	13.1506
BGIBMGA001863	2.97971	2.16425	2.57198	3.15414	1.77342	2.46378	638	0.944699	1.22038
BGIBMGA001864	0.546456	0.818294	0.682375	0.936715	1.35271	1.14471	880	0.583374	0.604929
BGIBMGA001865	24.8568	36.6303	30.7436	21.4035	24.5259	22.9647	5901	1.16134	1.49354
BGIBMGA001866	0.917318	0.762325	0.839822	0.979335	0.789019	0.884177	773	0.936674	0.966169
BGIBMGA001867	14.0961	13.4674	13.7818	14.06	19.1982	16.6291	1976	1.00257	0.701495
BGIBMGA001868	1.50904	1.13353	1.32129	1.71871	1.56152	1.64012	433	0.878006	0.725915
BGIBMGA001869	0.86972	0.56767	0.718695	1.17994	0.689275	0.934606	438	0.737089	0.823575
BGIBMGA001870	12.502	9.40273	10.9524	10.2508	7.4591	8.85497	1697	1.21961	1.26057
BGIBMGA001871	1.76485	1.12715	1.446	2.25175	1.01425	1.633	394	0.783769	1.11132
BGIBMGA001872	5.16409	3.50427	4.33418	5.32007	4.10157	4.71082	1253	0.970681	0.854372
BGIBMGA001873	22.4201	40.7654	31.5927	28.8519	35.3319	32.0919	343	0.777077	1.15378
BGIBMGA001874	3.59809	3.18634	3.39222	2.32054	2.65088	2.48571	2067	1.55054	1.20199
BGIBMGA001875	15.6577	8.93096	12.2943	16.1176	12.366	14.2418	8448	0.971468	0.722222
BGIBMGA001876	1.82751	2.89644	2.36198	1.95871	2.76823	2.36347	2241	0.933021	1.04632
BGIBMGA001877	15.1612	12.5067	13.834	15.8218	14.1377	14.9797	4275	0.958251	0.884638
BGIBMGA001878	0.154811	0.098873	0.126842	0.239766	0.15037	0.195068	16	0.645676	0.657532
BGIBMGA001879	0.255371	0.271829	0.2636	0.489678	0.620112	0.554895	75	0.521508	0.438354
BGIBMGA001880	0.40963	0	0.204815	0.362526	0.0497347	0.20613	15	1.12993	0
BGIBMGA001881	2.90963	0.836229	1.87293	2.89693	0.635885	1.76641	31	1.00439	1.31506
BGIBMGA001882	1.62095	0.768748	1.19485	1.09722	0.455965	0.776592	293	1.47732	1.68598
BGIBMGA001883	4.61697	4.27313	4.44505	6.12908	3.84794	4.98851	603	0.753289	1.1105
BGIBMGA001884	2.33473	1.78934	2.06203	2.41952	1.83249	2.126	688	0.964957	0.976454
BGIBMGA001885	21.931	16.7022	19.3166	21.4164	18.5625	19.9894	1231	1.02403	0.89978
BGIBMGA001886	1.57434	1.04415	1.30925	1.82201	1.2253	1.52366	527	0.864067	0.852161
BGIBMGA001887	3.4623	2.66507	3.06368	3.47577	1.98265	2.72921	1649	0.996126	1.34419
BGIBMGA001888	1.29321	0.688276	0.990742	1.27167	0.802513	1.03709	105	1.01694	0.85765
BGIBMGA001889	0.344178	0	0.172089	0.4569	0.250728	0.353814	4	0.753289	0
BGIBMGA001890	0.0350379	0.134265	0.0846517	0.0697698	0.051049	0.0604094	10	0.502193	2.63013
BGIBMGA001891	4.64624	0.564693	2.60547	3.95853	0.176813	2.06767	330	1.17373	3.19373
BGIBMGA001892	0.168689	0	0.0843443	0.149291	0	0.0746453	7	1.12993	#DIV/0!
BGIBMGA001893	7.74951	5.55505	6.65228	7.23007	7.85617	7.54312	650	1.07184	0.707094
BGIBMGA001894	2.03979	1.30275	1.67127	1.68488	1.22179	1.45334	168	1.21064	1.06627
BGIBMGA001895	3.29903	1.8264	2.56272	3.76329	2.62067	3.19198	873	0.876635	0.696923
BGIBMGA001896	0.50087	0.33546	0.418165	0.450139	0.339044	0.394591	450	1.1127	0.989429
BGIBMGA001897	4.32348	3.16625	3.74486	5.03797	2.74363	3.8908	988	0.858177	1.15404
BGIBMGA001898	10.5155	6.542	8.52876	9.62147	7.17207	8.39677	995	1.09292	0.91215
BGIBMGA001899	0.131732	0.0816587	0.106696	0.108012	0.14677	0.127391	75	1.21961	0.556373
BGIBMGA001900	0.8756	1.00273	0.939167	1.3895	2.05288	1.72119	679	0.630155	0.488452
BGIBMGA001901	2.46152	6.6028	4.53216	3.2677	7.88998	5.57884	51	0.753289	0.836859
BGIBMGA001902	1.83997	2.117	1.97849	1.90251	2.72119	2.31185	1152	0.967126	0.777971
BGIBMGA001903	5.8705	3.51497	4.69273	4.57848	4.38347	4.48098	153	1.28219	0.801868
BGIBMGA001904	2.91763	0.830225	1.87393	2.41595	1.26264	1.83929	317	1.20765	0.657532
BGIBMGA001905	2.1949	1.77071	1.9828	2.03196	2.52465	2.27831	183	1.08019	0.701367
BGIBMGA001906	0.928423	0.273182	0.600802	0.633853	0.420297	0.527075	414	1.46473	0.649974
BGIBMGA001907	0	0.223776	0.111888	0	0	0	2	#DIV/0!	#DIV/0!
BGIBMGA001908	0.60329	0.231181	0.417235	0	0.175794	0.0878972	9	#DIV/0!	1.31506
BGIBMGA001909	0.535212	0	0.267606	0	0.194946	0.0974732	3	#DIV/0!	0
BGIBMGA001910	0.274784	0.116997	0.19589	0.162124	0.800701	0.481412	114	1.6949	0.146118
BGIBMGA001911	0.472852	0	0.236426	0.235394	0	0.117697	7	2.00877	#DIV/0!
BGIBMGA001912	0.0634282	0	0.0317141	0.105252	0.0462064	0.0757293	9	0.602631	0
BGIBMGA001913	2.76813	2.6641	2.71612	2.23109	3.24319	2.73714	2095	1.24071	0.821444
BGIBMGA001914	17.0371	4.85574	10.9464	15.91	8.95704	12.4335	1785	1.07084	0.542114
BGIBMGA001915	13.9287	10.8837	12.4062	16.7639	20.4637	18.6138	7074	0.830873	0.531854
BGIBMGA001916	6.23294	4.81883	5.52589	7.16138	5.68237	6.42188	819	0.870354	0.848032
BGIBMGA001917	19.7867	18.5114	19.149	17.3746	31.3185	24.3465	6304	1.13883	0.591069
BGIBMGA001918	14.3104	12.1937	13.2521	13.7467	11.7345	12.7406	1776	1.041	1.03913
BGIBMGA001919	2.85322	2.47306	2.66314	3.17895	2.10326	2.6411	386	0.897536	1.17582
BGIBMGA001920	22.2189	14.6018	18.4104	23.155	12.1982	17.6766	830	0.959574	1.19704
BGIBMGA001921	146.101	130.539	138.32	146.941	130.369	138.655	7355	0.994278	1.0013
BGIBMGA001922	0	0	0	0	0	0	0	#DIV/0!	#DIV/0!
BGIBMGA001923	0.725699	0.548452	0.637075	0.652953	2.01478	1.33387	626	1.11141	0.272214
BGIBMGA001924	0.161026	0.107625	0.134325	0.213763	0.199145	0.206454	232	0.753289	0.540437
BGIBMGA001925	15.8082	11.8493	13.8287	17.5172	13.9734	15.7453	1115	0.902437	0.847989
BGIBMGA001926	36.0675	15.6985	25.883	34.492	20.9709	27.7315	11161	1.04568	0.748583
BGIBMGA001927	4.21567	2.24368	3.22968	4.47708	3.41227	3.94468	2112	0.941611	0.657532
BGIBMGA001928	9.3261	6.46134	7.89372	9.02594	8.87313	8.94954	2302	1.03325	0.728192
BGIBMGA001929	16.2439	33.7254	24.9847	22.7932	47.7105	35.2518	25732	0.712665	0.706876
BGIBMGA001930	3.14582	1.47994	2.31288	3.56088	1.98476	2.77282	455	0.883438	0.745654
BGIBMGA001931	4.9961	4.64167	4.81888	4.20785	5.14598	4.67692	1540	1.18733	0.901999
BGIBMGA001932	4.85272	2.02127	3.43699	3.7812	4.76473	4.27296	91	1.28338	0.424214
BGIBMGA001933	4.36746	4.18403	4.27575	4.65062	5.03644	4.84353	1219	0.939114	0.830752
BGIBMGA001934	3.37452	1.90164	2.63808	3.56683	2.41697	2.9919	991	0.946083	0.78679
BGIBMGA001935	3.59547	2.58863	3.09205	3.9824	2.8442	3.4133	1469	0.902839	0.910143
BGIBMGA001936	2.1101	0.868047	1.48907	2.07617	1.19357	1.63487	627	1.01634	0.72727
BGIBMGA001937	0.410609	0.514399	0.462504	0.419299	0.506206	0.462753	144	0.979276	1.01619
BGIBMGA001938	4.98293	4.18741	4.58517	5.43504	4.41541	4.92523	810	0.916814	0.948363
BGIBMGA001939	3.1026	2.12847	2.61553	3.74352	1.78134	2.76243	1020	0.828794	1.19487
BGIBMGA001940	16.4191	12.1386	14.2789	15.8043	13.6918	14.748	1358	1.0389	0.88656
BGIBMGA001941	0	0.396369	0.198184	0	0	0	1	#DIV/0!	#DIV/0!
BGIBMGA001942	0.224723	0.116869	0.170796	0.157685	0.191771	0.174728	132	1.42514	0.60942
BGIBMGA001943	48.4643	40.971	44.7177	51.1527	49.8875	50.5201	6151	0.947443	0.821268
BGIBMGA001944	9.22288	9.53393	9.3784	9.67775	8.22548	8.95162	2657	0.952998	1.15907
BGIBMGA001945	1.41879	1.19319	1.30599	1.45932	1.91722	1.68827	692	0.972225	0.622355
BGIBMGA001946	0.232423	0.445323	0.338873	0.308544	1.35453	0.831536	13	0.753289	0.328766
BGIBMGA001947	1.21777	1.4518	1.33479	1.76031	2.45439	2.10735	647	0.691796	0.591514
BGIBMGA001948	0.29048	0.18552	0.238	0.353481	0.282147	0.317814	29	0.82177	0.657532
BGIBMGA001949	6.27918	4.55717	5.41817	7.53053	4.29705	5.91379	2378	0.833829	1.06053
BGIBMGA001950	20.6266	15.9123	18.2695	19.1855	10.2811	14.7333	2957	1.07512	1.54773
BGIBMGA001951	3.04545	2.00818	2.52681	2.59023	2.40104	2.49563	936	1.17574	0.83638
BGIBMGA001952	0.141426	0.270972	0.206199	0.23468	0.412105	0.323393	19	0.602631	0.657532
BGIBMGA001953	6.77297	4.90411	5.83854	5.67177	5.1348	5.40328	698	1.19415	0.955074
BGIBMGA001954	8.33543	6.22137	7.2784	6.51832	6.10107	6.30969	1668	1.27877	1.01972
BGIBMGA001955	4.99565	3.61597	4.30581	6.04229	5.33756	5.68993	227	0.826781	0.677457
BGIBMGA001956	11.004	8.58277	9.79341	12.9505	11.5227	12.2366	7949	0.849699	0.744856
BGIBMGA001957	2.94248	2.5907	2.76659	2.77152	2.39873	2.58513	936	1.06168	1.08003
BGIBMGA001958	0	0	0	0	0	0	0	#DIV/0!	#DIV/0!
BGIBMGA001959	0.383173	0.0917701	0.237472	0.127167	0.348919	0.238043	12	3.01316	0.263013
BGIBMGA001960	6.34045	3.12223	4.73134	6.45043	6.34561	6.39802	473	0.98295	0.492031
BGIBMGA001961	0.353564	0.169358	0.261461	0.396023	0.338055	0.367039	72	0.892787	0.500977
BGIBMGA001962	0.463729	0.268403	0.366066	0.307803	0.288554	0.298178	166	1.50658	0.930167
BGIBMGA001963	11.0742	23.34	17.2071	24.2708	50.5657	37.4182	3384	0.456278	0.461579
BGIBMGA001964	49.9988	98.6144	74.3066	94.2835	164.053	129.168	28132	0.530303	0.601113
BGIBMGA001965	0.191272	0.244319	0.217796	0.0846388	0.116116	0.100377	46	2.25987	2.1041
BGIBMGA001966	19.0296	20.2334	19.6315	14.831	19.0829	16.9569	17179	1.2831	1.06029
BGIBMGA001967	1.80884	1.24288	1.52586	1.89616	1.26318	1.57967	617	0.953947	0.983932
BGIBMGA001968	1.62175	0.0863135	0.854034	0.299014	0.0656345	0.182324	50	5.42368	1.31506
BGIBMGA001969	1.10088	0.237091	0.668985	1.21219	0.0559516	0.634073	381	0.908171	4.23743
BGIBMGA001970	0.751365	0.308489	0.529927	0.69465	0.488711	0.59168	104	1.08165	0.63123
BGIBMGA001971	0.394043	0.188747	0.291395	0.0523097	0.114822	0.0835656	21	7.53289	1.64383
BGIBMGA001972	0.782312	0.21413	0.498221	0.39563	0.352796	0.374213	56	1.97738	0.606952
BGIBMGA001973	2.03581	1.36312	1.69947	2.19402	1.29169	1.74286	390	0.927893	1.0553
BGIBMGA001974	2.21508	1.26733	1.74121	2.15436	2.06188	2.10812	625	1.02819	0.614649
BGIBMGA001975	0	0	0	0	0.172757	0.0863787	1	#DIV/0!	0
BGIBMGA001976	0.729733	0.458995	0.594364	0.562646	1.44444	1.00354	548	1.29697	0.317766
BGIBMGA001977	0.152518	0	0.076259	0	0	0	1	#DIV/0!	#DIV/0!
BGIBMGA001978	2.37793	0.427923	1.40293	1.72661	0.586998	1.1568	1423	1.37723	0.729003
BGIBMGA001979	1.12126	0.277493	0.699375	0.855878	0.381181	0.618529	345	1.31007	0.727982
BGIBMGA001980	7.83871	4.3324	6.08556	6.00345	3.95333	4.97839	89	1.3057	1.09589
BGIBMGA001981	1.74635	1.19952	1.47294	1.65781	1.03695	1.34738	1050	1.05341	1.15677
BGIBMGA001982	3.24515	2.75152	2.99833	3.68076	2.93467	3.30771	1262	0.881652	0.937591
BGIBMGA001983	0.903067	0.461408	0.682237	0.652697	0.146193	0.399445	128	1.38359	3.15615
BGIBMGA001984	6.4934	5.56588	6.02964	7.62196	6.29881	6.96038	949	0.851934	0.883639
BGIBMGA001985	1.24175	0.963009	1.10238	1.34872	1.28053	1.31463	1123	0.920687	0.752039
BGIBMGA001986	0.176836	0.271054	0.223945	0.352127	0.309172	0.33065	40	0.502193	0.876709
BGIBMGA001987	2.45617	2.33743	2.3968	1.46835	2.27511	1.87173	629	1.67274	1.02739
BGIBMGA001988	2.39077	2.33436	2.36256	1.37027	2.32981	1.85004	4174	1.74474	1.00195
BGIBMGA001989	0.549323	0.210501	0.379912	0.21877	0.800345	0.509557	20	2.51096	0.263013
BGIBMGA001990	1.68835	0.885598	1.28698	1.27405	1.03352	1.15379	927	1.32518	0.856874
BGIBMGA001991	202.65	189.918	196.284	205.544	222.095	213.82	28807	0.985921	0.855118
BGIBMGA001992	2.13142	1.4585	1.79496	2.03369	1.78838	1.91104	482	1.04805	0.815543
BGIBMGA001993	2.79959	1.32577	2.06268	2.13276	1.61071	1.87173	604	1.31266	0.823097
BGIBMGA001994	8.92039	6.32657	7.62348	7.93058	6.74999	7.34029	1808	1.12481	0.937271
BGIBMGA001995	0	0.296488	0.148244	0.205423	0	0.102712	4	0	#DIV/0!
BGIBMGA001996	0.397695	0.562418	0.480056	0.423194	0.239129	0.331162	309	0.939747	2.35194
BGIBMGA001997	0	0	0	1.20069	0	0.600345	6	0	#DIV/0!
BGIBMGA001998	2.14588	1.35776	1.75182	2.00733	1.44691	1.72712	859	1.06902	0.938387
BGIBMGA001999	0.196903	0.125756	0.16133	0.319479	0.127503	0.223491	45	0.616327	0.986298
BGIBMGA002000	0.173884	0.124936	0.14941	0.144271	0.158339	0.151305	17	1.20526	0.789038
BGIBMGA002001	1.41712	1.05053	1.23382	1.91484	2.12614	2.02049	493	0.740073	0.494099
BGIBMGA002002	5.32216	4.33384	4.828	5.42738	4.44104	4.93421	997	0.980613	0.975861
BGIBMGA002003	0.895787	1.50179	1.19879	0.148646	0.652565	0.400606	16	6.02631	2.30136
BGIBMGA002004	43.5698	25.928	34.7489	34.2038	38.2319	36.2178	13777	1.27383	0.678179
BGIBMGA002005	0.231654	0.0369874	0.134321	0.179388	0	0.0896942	14	1.29135	#DIV/0!
BGIBMGA002006	2.13302	1.73692	1.93497	1.91134	1.63156	1.77145	85	1.11598	1.06458
BGIBMGA002007	16.038	7.6822	11.8601	10.113	3.21293	6.66298	109	1.58587	2.39102
BGIBMGA002008	1.51437	1.06663	1.2905	1.17054	1.01527	1.09291	1486	1.29373	1.05058
BGIBMGA002009	0.792675	0.679449	0.736062	0.950749	0.769934	0.860341	287	0.833737	0.882477
BGIBMGA002010	0.724424	0.441636	0.58303	0.62655	0.351821	0.489185	119	1.15621	1.25529
BGIBMGA002011	0.068472	0.0327981	0.050635	0	0	0	3	#DIV/0!	#DIV/0!
BGIBMGA002012	23.0151	17.361	20.188	23.5962	20.5066	22.0514	3471	0.975372	0.846607
BGIBMGA002013	16.7195	11.7174	14.2185	16.208	14.0733	15.1406	6656	1.03156	0.832601
BGIBMGA002014	3.37524	2.046	2.71062	3.07977	2.03172	2.55574	1545	1.09594	1.00703
BGIBMGA002015	3.21865	2.07337	2.64601	2.98359	2.48623	2.73491	479	1.07878	0.833943
BGIBMGA002016	2.13182	1.88519	2.0085	2.74838	1.97111	2.35975	267	0.775664	0.95641
BGIBMGA002017	0	0	0	0	0	0	0	#DIV/0!	#DIV/0!
BGIBMGA002018	0.672394	0.278502	0.475448	0.421365	0.292456	0.35691	1011	1.59575	0.952287
BGIBMGA002019	4.41955	2.59682	3.50818	4.22425	3.11941	3.67183	905	1.04623	0.832471
BGIBMGA002020	5.18156	4.39853	4.79005	4.33224	4.32476	4.3285	2562	1.19605	1.01706
BGIBMGA002021	0.865951	0.407991	0.636971	0.909283	0.263708	0.586495	426	0.952345	1.54713
BGIBMGA002022	1.20492	0.961927	1.08342	1.33295	0.877762	1.10536	27	0.903947	1.09589
BGIBMGA002023	0.582689	0.216309	0.399499	0.367425	0.477539	0.422482	277	1.58587	0.452966
BGIBMGA002024	1.4974	0.830186	1.16379	1.32803	0.840172	1.0841	866	1.12753	0.988114
BGIBMGA002025	0.777841	0	0.388921	0.516297	0	0.258148	8	1.50658	#DIV/0!
BGIBMGA002026	0.919854	0.695701	0.807778	1.09258	0.740635	0.916606	178	0.841911	0.939331
BGIBMGA002027	1.89226	0.964251	1.42826	1.54996	0.615918	1.08294	151	1.22085	1.56555
BGIBMGA002028	4.09653	1.54687	2.8217	2.83818	1.00201	1.92009	380	1.44337	1.54377
BGIBMGA002029	19.2103	13.5486	16.3795	20.5736	18.2872	19.4304	759	0.933735	0.740881
BGIBMGA002030	1.43827	1.36487	1.40157	1.11677	1.08729	1.10203	445	1.28788	1.25529
BGIBMGA002031	2.33452	2.85507	2.59479	2.01112	2.09868	2.0549	226	1.16081	1.36041
BGIBMGA002032	0.0671905	0.0321843	0.0496874	0.0334485	0.0856574	0.059553	16	2.00877	0.375732
BGIBMGA002033	0.17586	0.0907167	0.133288	0.242435	0.216803	0.229619	69	0.725389	0.418429
BGIBMGA002034	1.67695	0.860635	1.26879	2.0558	1.5395	1.79765	910	0.815716	0.559035
BGIBMGA002035	1.12127	0.47865	0.799961	1.34968	0.867615	1.10865	834	0.83077	0.551685
BGIBMGA002036	0.738769	0.0943655	0.416567	0.555744	0.358787	0.457265	44	1.32933	0.263013
BGIBMGA002037	0.547776	0	0.273888	0	0	0	1	#DIV/0!	#DIV/0!
BGIBMGA002038	0.635261	0	0.31763	0	0	0	9	#DIV/0!	#DIV/0!
BGIBMGA002039	1.72574	1.62951	1.67763	1.66554	1.62205	1.64379	1646	1.03614	1.0046
BGIBMGA002040	10.7913	6.37387	8.5826	9.58632	5.55611	7.57121	487	1.1257	1.14718
BGIBMGA002041	3.52896	1.47908	2.50402	3.36715	1.5264	2.44678	111	1.04805	0.968994
BGIBMGA002042	0.2372	0.151492	0.194346	0.209924	0.249595	0.229759	40	1.12993	0.606952
BGIBMGA002043	0.219644	0.334195	0.27692	0.283004	0.710619	0.496812	305	0.776116	0.470288
BGIBMGA002044	3.27166	0	1.63583	1.80529	0.11486	0.960077	156	1.81226	0
[truncated: 11,790 more rows]
