# Supplementary material for: Transcriptome Analysis of Bombyx mori Larval Midgut during Persistent and Pathogenic Cytoplasmic Polyhedrosis Virus Infection
Source: PLoS One. 2015 Mar 27;10(3):e0121447. doi: 10.1371/journal.pone.0121447 (PMC4376736; doi:10.1371/journal.pone.0121447)
Supplement: S2 Dataset — Shown are RPKMs for each gene in each individual library (after trimming), as well as their average RPKMs in persistently and pathogenically infected samples. Total (not normalized) reads for each gene are also shown. The last two columns show the differential expression in pathogenically versus persistently infected midgut tissue for 2nd and 4th instar developmental stages. (XLSX) [file pone.0121447.s002.xlsx]

## Sheet: Φύλλο1
Feature ID	inf - 2inf_mRNA trimmed RNA-Seq - RPKM	inf - 4inf_mRNA trimmed RNA-Seq - RPKM	inf - Means	c - 2c_mRNA trimmed RNA-Seq - RPKM	c - 4c_mRNA trimmed RNA-Seq - RPKM	c - Means	Total gene reads	2inf vs 2c RPKM	4inf vs 4c RPKM
BGIBMGA000004	3.07983	2.44996	2.7649	0.337668	0.240386	0.289027	471	9.12091	10.1917
BGIBMGA000012	29.9846	0.0214048	15.003	10.4851	0.0325533	5.25883	2052	2.85973	0.657532
BGIBMGA000015	0.129586	0.356913	0.24325	0.0215034	0.330405	0.175954	61	6.02631	1.08023
BGIBMGA000016	0.816679	0.573745	0.695212	0.662537	2.10211	1.38232	292	1.23265	0.272938
BGIBMGA000017	0.431335	0.06887	0.250103	0.572603	0.31422	0.443412	25	0.753289	0.219177
BGIBMGA000021	23.3752	0	11.6876	8.48707	0	4.24354	181	2.75421	#DIV/0!
BGIBMGA000026	0.124426	0.136229	0.130328	0.0471935	0.323723	0.185458	44	2.63651	0.42082
BGIBMGA000038	2.14622	0	1.07311	0.777035	0	0.388518	17	2.76206	#DIV/0!
BGIBMGA000043	0.0200751	0.0961596	0.0581173	0.119924	0	0.0599622	15	0.167398	#DIV/0!
BGIBMGA000045	5.49724	0.0429908	2.77012	1.75739	0.0490365	0.903216	368	3.12806	0.876709
BGIBMGA000050	0.90077	0.45685	0.67881	0.762018	0.926394	0.844206	215	1.18208	0.493149
BGIBMGA000051	0.156577	0.0500004	0.103289	0.22518	0.133075	0.179127	28	0.695344	0.375732
BGIBMGA000052	0.0378696	0.0362791	0.0370744	0.175953	0.0827621	0.129358	12	0.215225	0.438354
BGIBMGA000054	1.10361	0.0522104	0.577911	0.976704	0.138956	0.55783	414	1.12993	0.375732
BGIBMGA000067	0.261682	0.185997	0.223839	0.26334	0.418157	0.340749	169	0.9937	0.444801
BGIBMGA000068	1.01189	0.053855	0.532871	0.149255	0.102381	0.125818	51	6.7796	0.526025
BGIBMGA000077	2.2471	1.15916	1.70313	2.06519	2.64434	2.35476	59	1.08808	0.438354
BGIBMGA000091	0.0886261	0.0424519	0.065539	0.0882391	0.0860834	0.0871613	26	1.00439	0.493149
BGIBMGA000094	0.327436	0.104561	0.215998	0.579566	0.397552	0.488559	17	0.564967	0.263013
BGIBMGA000105	0.682317	0.653661	0.667989	1.35868	1.7397	1.54919	17	0.502193	0.375732
BGIBMGA000114	3.93506	2.71241	3.32374	3.24897	1.34009	2.29453	844	1.21117	2.02405
BGIBMGA000124	0.305835	0.585981	0.445908	0.406	0.111398	0.258699	11	0.753289	5.26025
BGIBMGA000134	7.04617	3.97073	5.50845	3.30136	3.32136	3.31136	100	2.13432	1.19551
BGIBMGA000139	0.613816	0.245015	0.429416	0.305568	0.372629	0.339098	36	2.00877	0.657532
BGIBMGA000156	1.02748	0.437479	0.73248	0.454664	0.499002	0.476833	25	2.25987	0.876709
BGIBMGA000158	183.693	0.0670522	91.8802	0.116144	0.127469	0.121807	5261	1581.61	0.526025
BGIBMGA000159	0.457554	0	0.228777	0.531482	0.24999	0.390736	14	0.860902	0
BGIBMGA000161	2.04695	0	1.02348	0.58229	0.213024	0.397657	11	3.51535	0
BGIBMGA000162	0.307672	0.0327501	0.170211	0.136146	0.348653	0.2424	30	2.25987	0.0939331
BGIBMGA000165	0.534721	0	0.267361	0.28394	0.155814	0.219877	11	1.88322	0
BGIBMGA000166	2.12658	2.23491	2.18075	1.90662	4.48568	3.19615	1700	1.11537	0.498233
BGIBMGA000168	0.0950906	0.091097	0.0930938	0.252468	0.0692719	0.16087	14	0.376645	1.31506
BGIBMGA000169	2.82281	3.60568	3.21424	3.46974	8.22548	5.84761	221	0.813552	0.438354
BGIBMGA000171	2.53834	3.89916	3.21875	5.95504	7.98637	6.9707	1213	0.426251	0.488227
BGIBMGA000190	0.747924	0.153538	0.450731	0.1773	0.311343	0.244321	30	4.21842	0.493149
BGIBMGA000225	0.129784	0.0932503	0.111517	0.0646089	0.0472729	0.0559409	12	2.00877	1.9726
BGIBMGA000226	0.0775386	0	0.0387693	0.0900667	0.0706069	0.0803368	16	0.860902	0
BGIBMGA000238	19.9265	0.0370671	9.98177	0.507222	0.162073	0.334648	2166	39.2855	0.228707
BGIBMGA000239	1.47025	0.0173889	0.74382	0.024096	0.0264457	0.0252709	172	61.0164	0.657532
BGIBMGA000246	0.109658	0	0.054829	0.0935823	0.045648	0.0696151	20	1.17178	0
BGIBMGA000247	0.198767	0	0.0993835	0.197899	0.0361996	0.117049	11	1.00439	0
BGIBMGA000248	0.0642608	0.102603	0.083432	0.163505	0.210658	0.187082	66	0.39302	0.487061
BGIBMGA000249	0.521031	1.23123	0.876132	0.368893	6.35134	3.36012	319	1.41242	0.193854
BGIBMGA000251	0.173755	0.0277429	0.100749	0.153774	0	0.0768871	15	1.12993	#DIV/0!
BGIBMGA000252	0.0652369	0.0208323	0.0430346	0.0433014	0	0.0216507	14	1.50658	#DIV/0!
BGIBMGA000274	69.8138	0	34.9069	0	0.0582568	0.0291284	874	#DIV/0!	0
BGIBMGA000289	0.102636	0.0983251	0.10048	0.24525	0.119629	0.18244	36	0.418494	0.821915
BGIBMGA000294	0.064379	0.0822336	0.0733063	0.028488	0.031266	0.029877	11	2.25987	2.63013
BGIBMGA000297	2.69483	2.19918	2.44701	1.92121	0.799797	1.3605	90	1.40268	2.74968
BGIBMGA000301	0.165831	0.105911	0.135871	0.256834	0.241611	0.249222	72	0.645676	0.438354
BGIBMGA000310	0.179123	0.02145	0.100286	0.148617	0.081555	0.115086	24	1.20526	0.263013
BGIBMGA000315	0.488185	2.57225	1.53022	1.62018	0.711269	1.16572	27	0.301316	3.61642
BGIBMGA000324	7.48489	51.1076	29.2963	22.0157	65.1106	43.5632	2499	0.33998	0.784935
BGIBMGA000326	0.571942	0	0.285971	0.632717	0.555534	0.594125	12	0.903947	0
BGIBMGA000327	0.235948	3.61661	1.92628	0.469835	17.9619	9.21586	249	0.502193	0.201349
BGIBMGA000329	3.18059	1.90684	2.54371	0.62653	0.358762	0.492646	322	5.07651	5.31505
BGIBMGA000333	3.15802	1.79888	2.47845	0.679835	0.49742	0.588627	79	4.64528	3.61642
BGIBMGA000334	0.0303844	0.0485139	0.0394492	0.0470583	0.154942	0.101	36	0.645676	0.31311
BGIBMGA000335	0	0.353402	0.176701	0.104938	0.844592	0.474765	32	0	0.418429
BGIBMGA000336	0.311009	6.92154	3.61627	1.318	13.7856	7.5518	1189	0.23597	0.502085
BGIBMGA000338	0.0303844	0.116433	0.0734089	0.0201678	0.309884	0.165026	20	1.50658	0.375732
BGIBMGA000339	0.0877642	0.0600559	0.07391	0.099864	0.00913353	0.0544988	25	0.878837	6.57532
BGIBMGA000347	0.350454	0.671471	0.510963	0.564925	0.310007	0.437466	93	0.620356	2.16599
BGIBMGA000353	147.149	83.3931	115.271	135.754	15.8149	75.7845	19597	1.08394	5.27306
BGIBMGA000357	1.50993	0.526005	1.01797	0.592223	0.349986	0.471104	50	2.54959	1.50293
BGIBMGA000377	1.09813	0.35067	0.724399	0.546667	0.244435	0.395551	86	2.00877	1.43461
BGIBMGA000388	1.30859	0.833253	1.07092	1.58114	1.97507	1.77811	928	0.827627	0.421884
BGIBMGA000391	0.267348	0.0673999	0.167374	0.121416	0.158882	0.140149	105	2.20192	0.424214
BGIBMGA000392	1.08043	0.433737	0.757084	0.539564	0.914507	0.727035	350	2.00241	0.474285
BGIBMGA000406	1.22852	0.517845	0.87318	1.52214	1.09781	1.30998	340	0.807095	0.471708
BGIBMGA000419	1.27172	0.645849	0.958783	0.21357	0.401823	0.307696	184	5.95457	1.6073
BGIBMGA000426	0.440928	0	0.220464	0	0	0	13	#DIV/0!	#DIV/0!
BGIBMGA000437	0.182878	0.218997	0.200937	0.0910398	0.0666118	0.0788258	14	2.00877	3.28766
BGIBMGA000439	0.767607	0.32493	0.546268	0.900518	0.754254	0.827386	196	0.852406	0.430797
BGIBMGA000452	4.82837	2.06791	3.44814	3.25513	0.896589	2.07586	693	1.48331	2.30642
BGIBMGA000456	0.891258	0.406226	0.648742	0.586365	0.8409	0.713632	854	1.51997	0.483085
BGIBMGA000457	6.39735	0.0561527	3.22675	0.0611375	0.0914992	0.0763183	797	104.639	0.613696
BGIBMGA000458	3.43165	1.64376	2.53771	2.27778	5.41645	3.84712	28	1.50658	0.303476
BGIBMGA000462	5.95182	7.55741	6.75462	2.20516	1.67265	1.9389	1517	2.69904	4.51823
BGIBMGA000463	2.36734	3.88786	3.1276	3.81611	1.4782	2.64715	42	0.620356	2.63013
BGIBMGA000465	0.253644	0.0539981	0.153821	0.093532	0.143714	0.118623	23	2.71184	0.375732
BGIBMGA000466	0.560815	0.281423	0.421119	0.319066	0.661452	0.490259	84	1.75767	0.425462
BGIBMGA000467	0.374566	0.182936	0.278751	0.344494	0.445858	0.395176	693	1.08729	0.4103
BGIBMGA000475	321.411	315.535	318.473	290.338	152.075	221.206	46453	1.10702	2.07487
BGIBMGA000480	2.57563	3.57782	3.07673	1.33918	0.500348	0.919764	210	1.92329	7.15066
BGIBMGA000488	0.393198	0.244514	0.318856	0.297617	0.552775	0.425196	269	1.32115	0.442339
BGIBMGA000489	0.12454	0.0340884	0.0793142	0.0472367	0.0907253	0.068981	20	2.63651	0.375732
BGIBMGA000491	0.0987488	0.0430007	0.0708747	0.101297	0.091556	0.0964265	47	0.974845	0.469665
BGIBMGA000493	0.440011	0	0.220005	0.340736	0.16027	0.250503	16	1.29135	0
BGIBMGA000501	2.77801	1.33067	2.05434	0.460979	2.02373	1.24235	11	6.02631	0.657532
BGIBMGA000507	0.764016	0.313684	0.53885	0.362229	0.238531	0.30038	36	2.10921	1.31506
BGIBMGA000520	3.48905	0	1.74453	0.9028	0.0430799	0.47294	83	3.8647	0
BGIBMGA000522	0.366906	0.0502138	0.20856	0.173954	0.0763672	0.125161	15	2.10921	0.657532
BGIBMGA000523	1.16427	0.159339	0.661803	1.04879	0.605821	0.827303	45	1.11011	0.263013
BGIBMGA000524	0.297138	0.227727	0.262433	0.0788908	0.129876	0.104383	42	3.76645	1.75342
BGIBMGA000538	0.2708	0.037061	0.153931	0.333813	0.14091	0.237361	26	0.811234	0.263013
BGIBMGA000547	0.109043	0.0522318	0.0806375	0.36189	0.0794361	0.220663	15	0.301316	0.657532
BGIBMGA000551	4.48755	1.61215	3.04985	4.46795	0.408638	2.4383	48	1.00439	3.94519
BGIBMGA000552	1.20636	0.0502477	0.628305	1.81035	0.229256	1.0198	164	0.666371	0.219177
BGIBMGA000554	4.32923	0.0679902	2.19861	0.989255	0.0517011	0.520478	84	4.37625	1.31506
BGIBMGA000561	0.301402	0.513322	0.407362	0.844688	2.04929	1.44699	147	0.356821	0.250488
BGIBMGA000562	0.102186	0.117473	0.10983	0.189915	0.267987	0.228951	43	0.538064	0.438354
BGIBMGA000563	0.0480281	0.138033	0.0930305	0.0425052	0.781391	0.411948	83	1.12993	0.17665
BGIBMGA000577	1.2831	0.901419	1.09226	0.738108	2.86646	1.80228	170	1.73836	0.314472
BGIBMGA000582	3.46046	1.78266	2.62156	2.62193	5.20824	3.91509	503	1.31981	0.342277
BGIBMGA000588	1.17036	0.143745	0.657054	1.53375	0.306058	0.919905	135	0.763072	0.469665
BGIBMGA000590	2.5886	0.665333	1.62696	0.628608	0.643914	0.636261	81	4.11798	1.03326
BGIBMGA000591	1.54327	0.633624	1.08845	1.72352	2.23065	1.97708	321	0.895419	0.284054
BGIBMGA000592	1.28782	0.740238	1.01403	2.16548	2.81446	2.48997	107	0.594702	0.263013
BGIBMGA000602	24.6743	34.7842	29.7293	11.8715	9.20911	10.5403	3909	2.07845	3.77715
BGIBMGA000604	0.0477985	0.137373	0.0925858	0.285539	0.313384	0.299461	22	0.167398	0.438354
BGIBMGA000609	1.19057	1.90095	1.54576	0.526833	0.289104	0.407969	11	2.25987	6.57532
BGIBMGA000613	9.25931	6.33298	7.79614	9.10069	13.0203	11.0605	2132	1.01743	0.486393
BGIBMGA000614	0.455766	0.0727708	0.264269	0.403357	0.498027	0.450692	24	1.12993	0.146118
BGIBMGA000622	10.9105	3.69812	7.30429	11.6771	9.99464	10.8359	11138	0.934348	0.37001
BGIBMGA000623	3.50751	1.12007	2.31379	4.43372	3.6386	4.03616	1902	0.791099	0.307829
BGIBMGA000624	2.98886	1.17317	2.08101	3.6371	3.15512	3.39611	2027	0.82177	0.371831
BGIBMGA000625	0.233859	0.392065	0.312962	0.232838	0.127772	0.180305	60	1.00439	3.06848
BGIBMGA000628	0.306299	0.0902875	0.198293	0.203307	0.403356	0.303332	107	1.50658	0.223841
BGIBMGA000631	1.55984	2.49055	2.0252	1.31145	0.98481	1.14813	72	1.1894	2.52897
BGIBMGA000632	3.33429	3.07655	3.20542	2.6798	7.00598	4.84289	5919	1.24423	0.439132
BGIBMGA000638	15.6768	10.024	12.8504	11.3072	4.77404	8.04062	2709	1.38644	2.09968
BGIBMGA000639	3.57433	1.22293	2.39863	4.06711	0.371977	2.21954	90	0.878837	3.28766
BGIBMGA000642	0.0566005	0.032534	0.0445672	0.00751378	0.0412325	0.0243731	14	7.53289	0.789038
BGIBMGA000643	0.40583	0.194393	0.300112	0.561192	0.763738	0.662465	74	0.723158	0.254528
BGIBMGA000644	0.749672	0.195869	0.472771	0.135709	0.645418	0.390564	30	5.52412	0.303476
BGIBMGA000645	0.0413892	0.0495637	0.0454764	0.082417	0.045227	0.063822	27	0.502193	1.09589
BGIBMGA000652	1.16344	0.159225	0.661332	0.882559	1.45293	1.16775	28	1.31826	0.109589
BGIBMGA000653	0.155984	0.213476	0.18473	0.266234	0.0973987	0.181816	41	0.585892	2.19177
BGIBMGA000654	0.233056	0.0811883	0.157122	0.196881	0.231514	0.214198	44	1.18374	0.350684
BGIBMGA000657	1.74547	11.6454	6.69544	1.97232	5.08617	3.52925	1148	0.884983	2.28962
BGIBMGA000666	0.0551139	0.0263996	0.0407568	0.128038	0.100374	0.114206	15	0.430451	0.263013
BGIBMGA000667	0.345482	0.0794334	0.212458	0.128417	0.090604	0.10951	54	2.69032	0.876709
BGIBMGA000670	0.0516038	0	0.0258019	0.0342523	0.0563887	0.0453205	14	1.50658	0
BGIBMGA000674	0.520936	0.38389	0.452413	0.26598	0.846561	0.55627	186	1.95855	0.45347
BGIBMGA000675	26.8529	27.5273	27.1901	25.3154	86.5212	55.9183	9037	1.06074	0.318156
BGIBMGA000680	47.6589	40.1197	43.8893	60.7163	14.7802	37.7483	6965	0.784944	2.71443
BGIBMGA000686	0.221744	0.0999673	0.160855	0.181815	0.26606	0.223937	74	1.21961	0.375732
BGIBMGA000691	13.1074	0.214954	6.66117	0.38474	0.0953488	0.240045	751	34.0681	2.25439
BGIBMGA000709	0.288149	0.0460078	0.167078	0.19126	0.192419	0.19184	37	1.50658	0.239102
BGIBMGA000712	0.0679535	0.0406872	0.0543204	0.0281903	0.0185636	0.023377	21	2.41053	2.19177
BGIBMGA000718	0.562634	0.134751	0.348692	0.280089	0.153701	0.216895	19	2.00877	0.876709
BGIBMGA000724	0.0918258	0.0604789	0.0761524	0.0838062	0.133787	0.108797	81	1.09569	0.452053
BGIBMGA000725	0.962591	0.71589	0.839241	0.920557	5.96047	3.44051	1781	1.04566	0.120106
BGIBMGA000730	0.359953	0.295573	0.327763	0.273053	0.11238	0.192716	24	1.31826	2.63013
BGIBMGA000736	9.1024	7.66313	8.38276	21.6039	27.7294	24.6667	318	0.421331	0.276354
BGIBMGA000737	3.08596	2.39079	2.73838	4.89817	5.31718	5.10767	755	0.630024	0.449636
BGIBMGA000738	0.861533	2.35814	1.60984	2.2057	5.82783	4.01676	119	0.390594	0.404635
BGIBMGA000740	1.10594	0.211898	0.658917	0.587257	1.12792	0.857587	34	1.88322	0.187866
BGIBMGA000749	1.1112	1.06453	1.08787	1.72099	0	0.860495	13	0.645676	#DIV/0!
BGIBMGA000762	0.125144	0.0399628	0.0825536	0.0484547	0.129151	0.0888029	40	2.58271	0.309427
BGIBMGA000773	0.3011	0.0288454	0.164973	0.179871	0.131608	0.155739	26	1.67398	0.219177
BGIBMGA000776	1.73746	0.419872	1.07867	0.654549	0.649961	0.652255	259	2.65445	0.645996
BGIBMGA000785	2.20522	3.45699	2.8311	1.06453	2.92085	1.99269	57	2.07154	1.18356
BGIBMGA000799	8.49842	3.05306	5.77574	9.28394	0.94584	5.11489	914	0.915389	3.22788
BGIBMGA000821	0.141693	0.105577	0.123635	0.0940495	0.034407	0.0642282	28	1.50658	3.06848
BGIBMGA000824	0.591265	0.314685	0.452975	0.56688	0.957169	0.762025	47	1.04302	0.328766
BGIBMGA000837	40.9731	179.224	110.098	131.314	261.487	196.401	14960	0.312023	0.685401
BGIBMGA000847	8.14882	7.80658	7.9777	12.0469	17.2692	14.658	157	0.676423	0.452053
BGIBMGA000855	5.16316	3.2695	4.21633	4.15164	6.59023	5.37094	3806	1.24364	0.496113
BGIBMGA000856	0.0840203	0.174398	0.129209	0.176602	0.122415	0.149508	50	0.475762	1.42465
BGIBMGA000857	0.607689	1.16433	0.886011	0.403357	4.42691	2.41513	14	1.50658	0.263013
BGIBMGA000860	0.806252	0.110342	0.458297	0	0.251718	0.125859	11	#DIV/0!	0.438354
BGIBMGA000861	1.01018	0.268821	0.639503	6.85416	0.490601	3.67238	219	0.147383	0.547943
BGIBMGA000870	0.160427	0.0439112	0.102169	0.0608482	0.200346	0.130597	25	2.63651	0.219177
BGIBMGA000871	0.217825	0.119244	0.168534	0.222037	0.238022	0.23003	129	0.981028	0.500977
BGIBMGA000876	0.839639	0.45045	0.645044	0.802534	0.97866	0.890597	115	1.04623	0.460272
BGIBMGA000878	0.153905	0.124161	0.139033	0.435504	0.147523	0.291514	141	0.353395	0.841641
BGIBMGA000908	0.268592	0.257311	0.262951	0.178279	0.0782658	0.128273	17	1.50658	3.28766
BGIBMGA000917	0.525569	0.755243	0.640406	1.56982	0.957169	1.2635	19	0.334795	0.789038
BGIBMGA000927	0.357354	0.385139	0.371247	0.118598	0.119316	0.118957	74	3.01316	3.22788
BGIBMGA000934	0.0744583	0.0213994	0.0479288	0.0593066	0.0542416	0.0567741	35	1.25548	0.394519
BGIBMGA000940	0.927769	0.284417	0.606093	0.59118	0.675864	0.633522	82	1.56935	0.42082
BGIBMGA000941	1.58692	0.675675	1.1313	1.18708	0.256898	0.72199	176	1.33682	2.63013
BGIBMGA000947	1.17855	3.16134	2.16994	0.938721	0.686842	0.812781	29	1.25548	4.60272
BGIBMGA000949	0.0627967	0.240637	0.151717	0.187567	0.137239	0.162403	25	0.334795	1.75342
BGIBMGA000961	0.107042	0.102547	0.104795	0.7105	0.467871	0.589186	18	0.150658	0.219177
BGIBMGA000966	0	0	0	0.0850638	0.0933589	0.0892114	14	0	0
BGIBMGA000969	0.54692	0	0.27346	0.181511	0.132807	0.157159	11	3.01316	0
BGIBMGA000981	2.45989	0.496537	1.47821	1.17952	0.587341	0.883433	676	2.08549	0.845398
BGIBMGA000988	3.10049	0.88587	1.99318	2.59954	0.356629	1.47808	155	1.19271	2.48401
BGIBMGA000992	0.180893	0.779832	0.480363	0.420242	0.263555	0.341899	22	0.430451	2.95889
BGIBMGA000996	1.89019	0.740783	1.31549	1.93896	2.44099	2.18998	104	0.974845	0.303476
BGIBMGA001001	1.00237	2.88082	1.9416	0.532265	0.292085	0.412175	26	1.88322	9.86298
BGIBMGA001003	0.545322	0	0.272661	0	0.0662097	0.0331048	28	#DIV/0!	0
BGIBMGA001004	0.818595	0.0632432	0.440919	0.140219	0.115419	0.127819	95	5.83799	0.547943
BGIBMGA001005	1.01542	0.0533028	0.534363	0.0369311	0.0911981	0.0640646	90	27.4951	0.584473
BGIBMGA001007	6.20846	4.58664	5.39755	13.732	8.80449	11.2683	2249	0.452115	0.520943
BGIBMGA001008	54.9489	46.9022	50.9256	92.892	136.934	114.913	26311	0.591536	0.342516
BGIBMGA001030	15.5436	11.5008	13.5222	23.027	25.1762	24.1016	2927	0.675016	0.456811
BGIBMGA001031	9.38365	6.09794	7.7408	14.3559	14.4794	14.4176	8365	0.653645	0.421146
BGIBMGA001033	0.956212	0.598957	0.777584	1.11071	1.25921	1.18496	271	0.860902	0.475661
BGIBMGA001039	0.355153	0.0648071	0.20998	0.280637	0.172482	0.226559	64	1.26553	0.375732
BGIBMGA001040	0.750413	0.594949	0.672681	0.30916	0.188504	0.248832	81	2.42726	3.15615
BGIBMGA001052	0.0217842	0.0313039	0.0265441	0.0506079	0.0793471	0.0649775	22	0.430451	0.394519
BGIBMGA001063	0.109879	0.0150378	0.0624586	0.125028	0.0914803	0.108254	28	0.878837	0.164383
BGIBMGA001065	0.630256	7.47186	4.05106	0.104584	3.38609	1.74534	168	6.02631	2.20663
BGIBMGA001068	74.2485	256.512	165.38	154.889	413.789	284.339	8408	0.479366	0.619909
BGIBMGA001085	0.280011	0.176481	0.228246	0.376609	0.407967	0.392288	216	0.743506	0.432587
BGIBMGA001086	3.78038	1.15233	2.46635	2.6233	2.87912	2.75121	75	1.44107	0.400237
BGIBMGA001091	0.931166	0.300935	0.616051	0.238291	0.171628	0.204959	164	3.90769	1.75342
BGIBMGA001092	5.68457	2.82733	4.25595	2.81596	0.207666	1.51181	785	2.0187	13.6148
BGIBMGA001094	0.206507	0.131889	0.169198	0.09138	0.501455	0.296418	17	2.25987	0.263013
BGIBMGA001104	34.7982	50.3319	42.565	33.9669	101.897	67.9317	408	1.02447	0.493951
BGIBMGA001110	0.355179	0.102079	0.228629	0.0471504	0.232868	0.140009	24	7.53289	0.438354
BGIBMGA001112	0.463001	0.295704	0.379352	0.717079	0.674577	0.695828	18	0.645676	0.438354
BGIBMGA001122	0.11776	0	0.0588798	0.109429	0.0686287	0.0890289	16	1.07613	0
BGIBMGA001128	0.52735	0.210501	0.368926	0.320862	0.67229	0.496576	49	1.64354	0.31311
BGIBMGA001140	1.23776	0.905802	1.07178	1.5975	1.99123	1.79436	426	0.774812	0.454896
BGIBMGA001144	6.22207	2.19356	4.20781	7.49996	9.60926	8.55461	663	0.829614	0.228275
BGIBMGA001146	0.560626	0.410709	0.485668	0.401305	2.57857	1.48994	467	1.39701	0.159278
BGIBMGA001147	9.48898	7.093	8.29099	7.56934	21.2337	14.4015	1350	1.25361	0.334045
BGIBMGA001150	0.177286	0.06369	0.120488	0.0441279	0.573102	0.308615	99	4.01754	0.111132
BGIBMGA001151	0.330177	0.276771	0.303474	0.246551	2.79614	1.52135	117	1.33918	0.0989833
BGIBMGA001157	0.659095	0.457775	0.558435	0.229676	0.876254	0.552965	163	2.86967	0.522422
BGIBMGA001158	1.47318	1.69358	1.58338	0.195567	0.858552	0.527059	16	7.53289	1.9726
BGIBMGA001161	12.229	0	6.11448	0	0	0	61	#DIV/0!	#DIV/0!
BGIBMGA001164	0.277727	0.266063	0.271895	0.757854	0.337199	0.547527	70	0.366465	0.789038
BGIBMGA001178	0.739795	0.253116	0.496455	0.175373	0.461938	0.318655	36	4.21842	0.547943
BGIBMGA001179	0.329594	0	0.164797	0.43754	3.12135	1.77944	16	0.753289	0
BGIBMGA001180	0.223197	0.0534557	0.138326	0.0370371	0.69103	0.364033	23	6.02631	0.0773567
BGIBMGA001193	0.748797	0.260854	0.504826	0.497018	0.595076	0.546047	38	1.50658	0.438354
BGIBMGA001196	1.1391	0.77947	0.959284	0.540059	0.355634	0.447847	20	2.10921	2.19177
BGIBMGA001207	1.34111	4.49673	2.91892	2.6705	3.17516	2.92283	43	0.502193	1.41622
BGIBMGA001213	0.253865	0.486405	0.370135	0.505513	1.10962	0.807565	60	0.502193	0.438354
BGIBMGA001220	6.50635	3.86158	5.18397	7.21226	8.44221	7.82723	1506	0.902124	0.457413
BGIBMGA001225	0.456837	0.26259	0.359714	0.42452	0.532477	0.478498	23	1.07613	0.493149
BGIBMGA001230	0.318854	0.125318	0.222086	0.168228	0.375222	0.271725	149	1.89537	0.333984
BGIBMGA001237	8.56169	6.34391	7.4528	10.0947	14.6071	12.3509	4083	0.848139	0.434303
BGIBMGA001247	0.630905	0.656965	0.643935	0.309523	0.149871	0.229697	145	2.03831	4.38354
BGIBMGA001259	0.100334	0.0720903	0.0862123	0.0998962	0.173593	0.136745	45	1.00439	0.415283
BGIBMGA001260	1.03368	1.11405	1.07386	2.22985	2.25905	2.24445	67	0.463563	0.493149
BGIBMGA001261	1.11216	0.703195	0.907675	1.24756	1.83102	1.53929	561	0.891466	0.384045
BGIBMGA001263	1.08256	0.230466	0.656514	2.23551	1.0515	1.64351	51	0.484257	0.219177
BGIBMGA001270	0.883206	0.445323	0.664264	0.740505	0.891731	0.816118	238	1.19271	0.499391
BGIBMGA001273	0.202865	0.0832906	0.143078	0.0384722	0.147784	0.0931279	19	5.27302	0.563599
BGIBMGA001274	55.1242	49.6367	52.3804	38.9162	100.274	69.5952	4670	1.41648	0.49501
BGIBMGA001275	1.8365	0.0374333	0.936966	0.155615	0.0284651	0.0920401	55	11.8015	1.31506
BGIBMGA001288	0.339379	0.482083	0.410731	0.357317	1.62832	0.992819	309	0.949799	0.296061
BGIBMGA001289	0.465351	0.310714	0.388033	0.24336	0.852637	0.547998	165	1.9122	0.364415
BGIBMGA001292	10.4489	11.2886	10.8688	11.2833	22.5157	16.8995	3994	0.926048	0.501368
BGIBMGA001308	0.1458	0.192055	0.168927	0.217745	0.770041	0.493893	95	0.66959	0.249409
BGIBMGA001316	0.0315939	0.0756675	0.0536307	0.0629119	0.126586	0.0947489	24	0.502193	0.597756
BGIBMGA001320	155.805	258.996	207.4	385.921	333.569	359.745	51572	0.403723	0.776437
BGIBMGA001347	6.03305	0.428124	3.23059	0.321347	0.678237	0.499792	212	18.7743	0.63123
BGIBMGA001354	0.164913	0.0526624	0.108788	0.0729748	0.120137	0.0965557	18	2.25987	0.438354
BGIBMGA001360	0.603201	0.33021	0.466705	0.171591	0.0627745	0.117182	15	3.51535	5.26025
BGIBMGA001361	0.0674429	0	0.0337214	0.0671484	0.147393	0.107271	11	1.00439	0
BGIBMGA001368	0.0313814	0.0450952	0.0382383	0.052074	0.0114304	0.0317522	11	0.602631	3.94519
BGIBMGA001374	0.126465	0	0.0632323	0.0671533	0.0368509	0.0520021	11	1.88322	0
BGIBMGA001376	0.298405	0.929084	0.613744	0.148551	1.24995	0.699251	43	2.00877	0.743297
BGIBMGA001378	1.01779	0.620485	0.81914	0.675567	0.202212	0.43889	32	1.50658	3.06848
BGIBMGA001388	0.590932	0.125803	0.358367	0.392234	0.334821	0.363528	27	1.50658	0.375732
BGIBMGA001399	5.53467	6.91221	6.22344	6.70036	14.7973	10.7488	3852	0.826026	0.467127
BGIBMGA001407	0.234478	0.044926	0.139702	0.186763	0.170813	0.178788	17	1.25548	0.263013
BGIBMGA001408	2.54124	1.16433	1.85279	2.09012	2.73663	2.41338	193	1.21583	0.425462
BGIBMGA001414	0.245094	0.0559048	0.150499	0.201416	0.195551	0.198484	75	1.21685	0.285883
BGIBMGA001419	2.86234	2.7764	2.81937	6.10342	4.43098	5.2672	588	0.468974	0.626589
BGIBMGA001422	0.993593	0.13598	0.564787	0.376859	0	0.188429	12	2.63651	#DIV/0!
BGIBMGA001426	0.109021	0.0580232	0.0835219	0.0643227	0.194137	0.12923	44	1.6949	0.298878
BGIBMGA001444	0.19507	0.0116798	0.103375	0.121386	0.062171	0.0917787	39	1.60702	0.187866
BGIBMGA001451	0.145482	0.278743	0.212112	0.579385	0.423923	0.501654	13	0.251096	0.657532
BGIBMGA001452	5.57295	0.113593	2.84327	7.55556	0.345515	3.95054	148	0.737596	0.328766
BGIBMGA001469	0.435651	0.171222	0.303436	0.481943	0.43129	0.456616	173	0.903947	0.397
BGIBMGA001472	0.455247	0.335482	0.395364	0.704295	0.691341	0.697818	804	0.646387	0.485263
BGIBMGA001489	0.23763	0.22765	0.23264	0.315456	0.461625	0.38854	20	0.753289	0.493149
BGIBMGA001492	2.24574	0.880126	1.56293	0.338777	0.743628	0.541203	46	6.62894	1.18356
BGIBMGA001498	3.43908	0.753062	2.09607	1.66312	1.85087	1.75699	1321	2.06785	0.40687
BGIBMGA001503	0.0829059	0.767765	0.425335	0.275146	0.885801	0.580474	91	0.301316	0.866746
BGIBMGA001505	0.322667	0.123646	0.223156	0.321258	0.352586	0.336922	44	1.00439	0.350684
BGIBMGA001506	252.75	4.99247	128.871	238.035	60.1444	149.09	14489	1.06182	0.0830081
BGIBMGA001516	0.247458	0.118532	0.182995	0.28744	0.450671	0.369056	23	0.860902	0.263013
BGIBMGA001529	0.0717125	0.274803	0.173258	0.142799	0.208965	0.175882	12	0.502193	1.31506
BGIBMGA001531	0.420019	0.207286	0.313653	0.0844819	0.148352	0.116417	76	4.97171	1.39725
BGIBMGA001532	0.325753	0.08141	0.203581	0.263225	0.237306	0.250265	80	1.23755	0.34306
BGIBMGA001533	0.0983503	0.172736	0.135543	0.0108801	0.0716465	0.0412633	24	9.03947	2.41095
BGIBMGA001534	3.18471	0.0462266	1.61547	0	0	0	67	#DIV/0!	#DIV/0!
BGIBMGA001545	0.0279263	0.0133767	0.0206515	0.0741451	0.0712035	0.0726743	18	0.376645	0.187866
BGIBMGA001548	2.4108	0.966931	1.68886	2.53469	1.98102	2.25786	1549	0.951123	0.488097
BGIBMGA001562	0.149202	0.17867	0.163936	0.272343	0.434765	0.353554	36	0.547847	0.410957
BGIBMGA001563	0.0883242	0.338459	0.213391	0.20519	0.257371	0.23128	25	0.430451	1.31506
BGIBMGA001564	0.219568	0.0701156	0.144842	0.0647732	0.0533173	0.0590453	38	3.3898	1.31506
BGIBMGA001566	0.134443	0.103037	0.11874	0.0356949	0.0489697	0.0423323	54	3.76645	2.1041
BGIBMGA001567	3.56566	3.79545	3.68055	5.39087	8.80271	7.09679	140	0.661425	0.431168
BGIBMGA001570	1.21919	0.467193	0.84319	0.323697	0.266447	0.295072	21	3.76645	1.75342
BGIBMGA001577	0.351028	0	0.175514	0.215074	0.0196706	0.117372	26	1.63213	0
BGIBMGA001582	8.1154	6.04194	7.07867	10.6194	14.5602	12.5898	1087	0.764206	0.414962
BGIBMGA001587	18.032	16.3053	17.1687	22.1639	34.9097	28.5368	4485	0.813576	0.467072
BGIBMGA001595	4.36544	6.17809	5.27177	0.592688	1.59007	1.09138	140	7.36549	3.88541
BGIBMGA001609	131.85	164.106	147.978	154.094	331.027	242.561	12393	0.855645	0.495749
BGIBMGA001611	4.83886	0.312514	2.57568	0.469142	0.118821	0.293982	111	10.3143	2.63013
BGIBMGA001613	2.43715	0.974363	1.70576	2.94238	3.9283	3.43534	692	0.828292	0.248037
BGIBMGA001620	7.19711	4.37557	5.78634	2.8479	7.96528	5.40659	195	2.52716	0.54933
BGIBMGA001622	0.0233088	0.0223299	0.0228194	0.00515712	0.0226401	0.0138986	11	4.51973	0.986298
BGIBMGA001641	0.152174	0.106024	0.129099	0.0459121	0.070545	0.0582285	31	3.31447	1.50293
BGIBMGA001664	0.613875	0.268477	0.441176	0.46061	0.661074	0.560842	187	1.33274	0.406123
BGIBMGA001678	0.213432	0.255585	0.234509	0.247917	0.660797	0.454357	99	0.860902	0.386783
BGIBMGA001687	0.139983	0.268209	0.204096	0.325202	0.611853	0.468528	25	0.430451	0.438354
BGIBMGA001695	17.1963	13.892	15.5441	10.527	6.57191	8.54946	2540	1.63354	2.11384
BGIBMGA001696	0.0322132	0.0484947	0.040354	0.0671996	0.0737527	0.0704762	62	0.479366	0.657532
BGIBMGA001703	0.257336	0.147917	0.202627	0.259629	0.337437	0.298533	123	0.99117	0.438354
BGIBMGA001713	0.794364	0.426161	0.610263	0.295268	0.972184	0.633726	95	2.69032	0.438354
BGIBMGA001716	1.76782	1.69358	1.7307	0.586701	0.321957	0.454329	11	3.01316	5.26025
BGIBMGA001724	0.119631	0.148989	0.13431	0.0555841	0.0435746	0.0495794	35	2.15225	3.41916
BGIBMGA001727	0.102303	0.147009	0.124656	0.033952	0.149052	0.0915018	20	3.01316	0.986298
BGIBMGA001729	0.0844409	0.202236	0.143339	0.280241	0.138406	0.209323	43	0.301316	1.46118
BGIBMGA001732	9.44849	3.67616	6.56232	9.85177	9.20379	9.52778	1126	0.959066	0.399418
BGIBMGA001745	0.156739	0.0600623	0.1084	0.312108	0.114181	0.213145	27	0.502193	0.526025
BGIBMGA001753	0.044372	0.0212542	0.0328131	0.103083	0.0161621	0.0596224	11	0.430451	1.31506
BGIBMGA001755	0.447827	0.206259	0.327043	0.15434	0.407793	0.281067	169	2.90156	0.505794
BGIBMGA001756	1.62301	0.820612	1.22181	1.73562	0.328426	1.03202	123	0.935117	2.49862
BGIBMGA001761	0.338262	0.50923	0.423746	0.689607	0.563241	0.626424	111	0.490514	0.904106
BGIBMGA001774	1.58145	1.26253	1.42199	1.45792	0.256014	0.856965	62	1.08474	4.93149
BGIBMGA001780	1.5863	0.159966	0.873131	0.249374	0.0608205	0.155097	53	6.36111	2.63013
BGIBMGA001788	3.38664	1.87177	2.62921	2.72342	0.925166	1.82429	329	1.24352	2.02317
BGIBMGA001793	1.46393	0.0220857	0.743007	0.06886	0.0335889	0.0512244	142	21.2595	0.657532
BGIBMGA001796	3.47044	1.72884	2.59964	2.67209	0.758447	1.71527	149	1.29877	2.27944
BGIBMGA001808	12.4857	9.04005	10.7629	10.7929	19.1327	14.9628	6932	1.15685	0.472492
BGIBMGA001809	11.5381	9.58724	10.5627	10.042	20.4129	15.2275	2198	1.14899	0.469665
BGIBMGA001819	14.4144	0.241417	7.32792	0.281008	0.359813	0.320411	1546	51.2954	0.670951
BGIBMGA001820	2137.33	0.263002	1068.79	0.911112	0.599976	0.755544	23383	2345.84	0.438354
BGIBMGA001821	46.2249	0	23.1125	0	0.050714	0.025357	665	#DIV/0!	0
BGIBMGA001830	13.1736	12.6461	12.9098	3.93392	8.08557	6.00974	1611	3.34871	1.56403
BGIBMGA001843	0.184032	0	0.0920159	0.0814348	0.0893761	0.0854054	14	2.25987	0
BGIBMGA001851	1.1406	0.887009	1.0138	1.09553	0.391014	0.743274	317	1.04113	2.26848
BGIBMGA001862	1.18573	1.13593	1.16083	0.0787038	0.0863787	0.0825412	22	15.0658	13.1506
BGIBMGA001879	0.255371	0.271829	0.2636	0.489678	0.620112	0.554895	75	0.521508	0.438354
BGIBMGA001880	0.40963	0	0.204815	0.362526	0.0497347	0.20613	15	1.12993	0
BGIBMGA001891	4.64624	0.564693	2.60547	3.95853	0.176813	2.06767	330	1.17373	3.19373
BGIBMGA001900	0.8756	1.00273	0.939167	1.3895	2.05288	1.72119	679	0.630155	0.488452
BGIBMGA001910	0.274784	0.116997	0.19589	0.162124	0.800701	0.481412	114	1.6949	0.146118
BGIBMGA001923	0.725699	0.548452	0.637075	0.652953	2.01478	1.33387	626	1.11141	0.272214
BGIBMGA001932	4.85272	2.02127	3.43699	3.7812	4.76473	4.27296	91	1.28338	0.424214
BGIBMGA001946	0.232423	0.445323	0.338873	0.308544	1.35453	0.831536	13	0.753289	0.328766
BGIBMGA001959	0.383173	0.0917701	0.237472	0.127167	0.348919	0.238043	12	3.01316	0.263013
BGIBMGA001960	6.34045	3.12223	4.73134	6.45043	6.34561	6.39802	473	0.98295	0.492031
BGIBMGA001961	0.353564	0.169358	0.261461	0.396023	0.338055	0.367039	72	0.892787	0.500977
BGIBMGA001963	11.0742	23.34	17.2071	24.2708	50.5657	37.4182	3384	0.456278	0.461579
BGIBMGA001965	0.191272	0.244319	0.217796	0.0846388	0.116116	0.100377	46	2.25987	2.1041
BGIBMGA001968	1.62175	0.0863135	0.854034	0.299014	0.0656345	0.182324	50	5.42368	1.31506
BGIBMGA001969	1.10088	0.237091	0.668985	1.21219	0.0559516	0.634073	381	0.908171	4.23743
BGIBMGA001971	0.394043	0.188747	0.291395	0.0523097	0.114822	0.0835656	21	7.53289	1.64383
BGIBMGA001976	0.729733	0.458995	0.594364	0.562646	1.44444	1.00354	548	1.29697	0.317766
BGIBMGA001983	0.903067	0.461408	0.682237	0.652697	0.146193	0.399445	128	1.38359	3.15615
BGIBMGA001986	0.176836	0.271054	0.223945	0.352127	0.309172	0.33065	40	0.502193	0.876709
BGIBMGA001989	0.549323	0.210501	0.379912	0.21877	0.800345	0.509557	20	2.51096	0.263013
BGIBMGA001996	0.397695	0.562418	0.480056	0.423194	0.239129	0.331162	309	0.939747	2.35194
BGIBMGA002001	1.41712	1.05053	1.23382	1.91484	2.12614	2.02049	493	0.740073	0.494099
BGIBMGA002003	0.895787	1.50179	1.19879	0.148646	0.652565	0.400606	16	6.02631	2.30136
BGIBMGA002005	0.231654	0.0369874	0.134321	0.179388	0	0.0896942	14	1.29135	#DIV/0!
BGIBMGA002007	16.038	7.6822	11.8601	10.113	3.21293	6.66298	109	1.58587	2.39102
BGIBMGA002023	0.582689	0.216309	0.399499	0.367425	0.477539	0.422482	277	1.58587	0.452966
BGIBMGA002032	0.0671905	0.0321843	0.0496874	0.0334485	0.0856574	0.059553	16	2.00877	0.375732
BGIBMGA002033	0.17586	0.0907167	0.133288	0.242435	0.216803	0.229619	69	0.725389	0.418429
BGIBMGA002036	0.738769	0.0943655	0.416567	0.555744	0.358787	0.457265	44	1.32933	0.263013
BGIBMGA002043	0.219644	0.334195	0.27692	0.283004	0.710619	0.496812	305	0.776116	0.470288
BGIBMGA002044	3.27166	0	1.63583	1.80529	0.11486	0.960077	156	1.81226	0
BGIBMGA002046	3.51835	1.91304	2.71569	2.52468	3.87923	3.20195	154	1.39358	0.493149
BGIBMGA002049	2.30131	3.08652	2.69391	1.52751	1.34117	1.43434	42	1.50658	2.30136
BGIBMGA002054	0.553371	0.224286	0.388829	0.254287	0.0930281	0.173658	61	2.17617	2.41095
BGIBMGA002060	0.123076	0.0393024	0.0811893	0.108923	0.149432	0.129177	13	1.12993	0.263013
BGIBMGA002062	0.674784	0.0587676	0.366776	0.203587	0.22344	0.213514	22	3.31447	0.263013
BGIBMGA002065	4.26864	1.36312	2.81588	1.57408	3.10963	2.34185	26	2.71184	0.438354
BGIBMGA002066	1.83654	1.1849	1.51072	0.360728	1.14676	0.753743	277	5.0912	1.03326
BGIBMGA002075	1.48527	0.316198	0.900734	0.657238	1.56288	1.11006	30	2.25987	0.202317
BGIBMGA002076	0.110452	0.0687787	0.0896155	0.164955	0.148856	0.156905	115	0.66959	0.462049
BGIBMGA002077	0.506603	0.0539251	0.280264	0.112087	0.0656091	0.088848	73	4.51973	0.821915
BGIBMGA002084	1.42986	0.547921	0.988889	2.65741	1.6666	2.16201	29	0.538064	0.328766
BGIBMGA002085	3.42181	1.31857	2.37019	1.48456	1.48311	1.48383	949	2.30494	0.889057
BGIBMGA002090	0.588976	0.84636	0.717668	0.273656	0.0429059	0.158281	33	2.15225	19.726
BGIBMGA002094	0.234741	0.0843309	0.159536	0.0973818	0.0712521	0.084317	58	2.41053	1.18356
BGIBMGA002102	0.0973925	0.279906	0.188649	0.0969673	0.0709488	0.083958	13	1.00439	3.94519
BGIBMGA002103	1.20729	0	0.603646	0	0	0	14	#DIV/0!	#DIV/0!
BGIBMGA002108	2.03136	0.608139	1.31975	1.51687	1.38732	1.4521	54	1.33918	0.438354
BGIBMGA002112	0.953757	0.228425	0.591091	0.633061	0.521097	0.577079	36	1.50658	0.438354
BGIBMGA002133	0.0414923	0.0264998	0.033996	0.0826222	0.0906792	0.0866507	23	0.502193	0.292236
BGIBMGA002136	0.752057	0.446006	0.599031	0.213935	0.208709	0.211322	51	3.51535	2.13698
BGIBMGA002137	0.191482	0.0917199	0.141601	0.14828	0.255734	0.202007	27	1.29135	0.358654
BGIBMGA002163	1.12714	0.0654426	0.596292	0.272053	0.0497638	0.160909	49	4.14309	1.31506
BGIBMGA002165	4.72373	0.905069	2.8144	2.82186	2.52352	2.67269	85	1.67398	0.358654
BGIBMGA002167	0.802323	0.413876	0.608099	1.14702	1.19144	1.16923	149	0.699483	0.347375
BGIBMGA002171	0.0739862	0.082692	0.0783391	0.155511	0.116778	0.136145	45	0.475762	0.708111
BGIBMGA002175	15.5961	0.258414	7.92724	1.1882	0.107184	0.647691	726	13.1258	2.41095
BGIBMGA002176	0.332411	0.10615	0.21928	0.0735465	0	0.0367733	15	4.51973	#DIV/0!
BGIBMGA002180	0.0526544	0.0224191	0.0375367	0.0621327	0.0468818	0.0545072	40	0.84745	0.478205
BGIBMGA002185	0.0219709	0.0526203	0.0372956	0.0874997	0.0880297	0.0877647	30	0.251096	0.597756
BGIBMGA002187	0.454583	0.228114	0.341348	0.660937	0.47308	0.567008	108	0.687786	0.48219
BGIBMGA002197	0.183579	0.109918	0.146749	0.159931	0.0167168	0.0883237	49	1.14787	6.57532
BGIBMGA002204	3.08056	0.737795	1.90918	3.06711	2.52465	2.79588	31	1.00439	0.292236
BGIBMGA002206	4.99058	0.494584	2.74258	2.96985	5.13991	4.05488	99	1.68041	0.0962241
BGIBMGA002211	3.12143	2.48217	2.8018	3.20936	0.817418	2.01339	572	0.972601	3.0366
BGIBMGA002223	3.95221	1.48157	2.71689	1.91615	0.776111	1.34613	275	2.06258	1.90896
BGIBMGA002227	0.188491	0.0601917	0.124342	0.166816	0.137313	0.152065	11	1.12993	0.438354
BGIBMGA002248	0.883911	0	0.441955	0.195567	0.751233	0.4734	15	4.51973	0
BGIBMGA002249	0.194137	0.185983	0.19006	0.180403	0.0848552	0.132629	20	1.07613	2.19177
BGIBMGA002256	2.23281	1.54739	1.8901	1.04058	2.07647	1.55852	174	2.14573	0.745203
BGIBMGA002259	50.5008	45.789	48.1449	41.2866	92.5153	66.901	5209	1.22318	0.494935
BGIBMGA002267	0	0.0685574	0.0342787	0.0570004	0.166824	0.111912	27	0	0.410957
BGIBMGA002275	0.0524435	0.0502409	0.0513422	0.0417716	0.282711	0.162241	53	1.25548	0.177711
BGIBMGA002286	0.642844	0.223944	0.433394	0.66913	0.83017	0.74965	207	0.960716	0.269757
BGIBMGA002288	0.225135	0.233653	0.229394	0.286416	0.109338	0.197877	56	0.786041	2.13698
BGIBMGA002289	0.15657	0.0899968	0.123284	0.0415698	0.159682	0.100626	17	3.76645	0.563599
BGIBMGA002290	0.19956	0	0.0997801	0.220765	0.242294	0.23153	13	0.903947	0
BGIBMGA002297	0	0.418115	0.209057	0.289693	0.953828	0.62176	15	0	0.438354
BGIBMGA002312	0.257308	0.0493002	0.153304	0.119553	0.0281167	0.0738347	41	2.15225	1.75342
BGIBMGA002316	0.306183	0.0195549	0.162869	0.162585	0.0594798	0.111032	32	1.88322	0.328766
BGIBMGA002320	0.0764589	0.0732477	0.0748533	0.1015	0.389893	0.245696	11	0.753289	0.187866
BGIBMGA002324	1.88257	0.0658814	0.974225	0.484991	0.150292	0.317642	336	3.88165	0.438354
BGIBMGA002326	0.0746728	0.143073	0.108873	0.148693	0.190392	0.169543	19	0.502193	0.751465
BGIBMGA002328	0.0320275	0.153412	0.0927197	0.148809	0.093326	0.121068	17	0.215225	1.64383
BGIBMGA002341	0.0349017	0.0668717	0.0508867	0.0694985	0.127126	0.0983124	11	0.502193	0.526025
BGIBMGA002357	0.43699	0.0837273	0.260358	0.348065	0.318339	0.333202	17	1.25548	0.263013
BGIBMGA002364	1.4733	0.728479	1.10089	0.788641	1.66185	1.22524	120	1.86816	0.438354
BGIBMGA002373	0.518945	0.49715	0.508048	1.09077	0.756086	0.923427	43	0.475762	0.657532
BGIBMGA002382	0.116038	0.0833734	0.0997057	0	0.0845317	0.0422659	11	#DIV/0!	0.986298
BGIBMGA002384	0.350379	0.229665	0.290022	0.146884	0.13434	0.140612	54	2.38542	1.70958
BGIBMGA002388	1.17482	0.321565	0.748191	2.0943	0.733573	1.41394	169	0.56096	0.438354
BGIBMGA002389	1.33028	0.265501	0.797888	2.98005	0.767191	1.87362	129	0.446394	0.346069
BGIBMGA002397	1.55134	2.58707	2.0692	0.266962	0.223235	0.245099	259	5.81109	11.589
BGIBMGA002410	0.888398	0.170217	0.529307	0.668303	0.517746	0.593024	47	1.32933	0.328766
BGIBMGA002433	0.0908693	0.139285	0.115077	0.12063	0.278026	0.199328	44	0.753289	0.500977
BGIBMGA002440	0.227982	0.169872	0.198927	0.0672553	0.387523	0.227389	41	3.3898	0.438354
BGIBMGA002442	0.70856	0.362027	0.535294	0.940622	0.86029	0.900456	78	0.753289	0.42082
BGIBMGA002474	1.47242	2.18882	1.83062	1.31433	4.95629	3.13531	247	1.12028	0.441626
BGIBMGA002476	0.147071	0.140894	0.143982	0.162699	0.285703	0.224201	19	0.903947	0.493149
BGIBMGA002487	1.27864	1.22494	1.25179	0.424354	0.465735	0.445044	12	3.01316	2.63013
BGIBMGA002489	3.41235	2.82898	3.12066	1.65517	0.143414	0.899292	138	2.06163	19.726
BGIBMGA002496	2.33159	2.43166	2.38162	2.79941	4.85561	3.82751	2439	0.832886	0.500794
BGIBMGA002498	38.05	66.2488	52.1494	34.5828	20.3578	27.4703	1186	1.10026	3.25422
BGIBMGA002500	0.195438	0.0748918	0.135165	0.0518891	0.170848	0.111368	15	3.76645	0.438354
BGIBMGA002514	1.32889	0.800218	1.06455	1.19708	0.401058	0.799067	238	1.11011	1.99527
BGIBMGA002528	0.545783	0.784291	0.665037	0.825162	5.30125	3.0632	326	0.661425	0.147945
BGIBMGA002529	0.31069	0.297642	0.304166	0.539351	1.77584	1.1576	162	0.576045	0.167606
BGIBMGA002530	0.0826319	0.36942	0.226026	0.475344	1.28418	0.879762	107	0.173836	0.28767
BGIBMGA002531	0.147061	0.303445	0.225253	0.330382	1.32678	0.828583	246	0.445125	0.228707
BGIBMGA002532	0.0300867	0.18735	0.108718	0.0998511	0.208218	0.154034	44	0.301316	0.89978
BGIBMGA002537	0.013556	0.129866	0.0717112	0.0899785	0.0888776	0.0894281	30	0.150658	1.46118
BGIBMGA002549	1.70883	0.746002	1.22742	0.732234	0.110303	0.421269	173	2.33372	6.76318
BGIBMGA002550	0.093326	0.0715252	0.0824256	0.0247783	0.0271946	0.0259864	13	3.76645	2.63013
BGIBMGA002565	28.4576	433.597	231.027	72.8081	828.953	450.88	13364	0.390858	0.523065
BGIBMGA002575	1.17542	2.39667	1.78604	1.63418	5.7567	3.69544	1768	0.71927	0.416327
BGIBMGA002584	3.92489	1.70911	2.817	3.07883	5.4585	4.26867	50	1.2748	0.31311
BGIBMGA002598	0.340937	0.254036	0.297487	0	0.0275963	0.0137982	17	#DIV/0!	9.20544
BGIBMGA002599	0.418194	1.20189	0.810043	0.138789	1.06627	0.602528	16	3.01316	1.1272
BGIBMGA002600	0.580631	0.849006	0.714818	0.770794	2.31526	1.54303	190	0.753289	0.3667
BGIBMGA002602	0.202798	0.0971402	0.149969	0.0897387	0.196979	0.143359	21	2.25987	0.493149
BGIBMGA002603	6.99183	2.93046	4.96114	1.16022	0.15917	0.659694	55	6.02631	18.4109
BGIBMGA002606	0.223286	0.0534771	0.138382	0.203785	0.16266	0.183223	87	1.09569	0.328766
BGIBMGA002612	0.129784	0.0746002	0.102192	0.292894	0.22691	0.259902	37	0.443111	0.328766
BGIBMGA002615	1.05403	0.778718	0.916376	0.996071	1.67885	1.33746	635	1.05819	0.46384
BGIBMGA002621	0.105006	0.0718539	0.0884298	0.0497843	0.25134	0.150562	40	2.10921	0.285883
BGIBMGA002622	0.955058	0.762455	0.858757	2.00743	0.811701	1.40957	37	0.475762	0.939331
BGIBMGA002624	13.7774	1.06251	7.41993	14.208	0.493749	7.35086	3000	0.969692	2.15192
BGIBMGA002626	0.569259	13.403	6.98615	2.19443	12.1857	7.19005	1580	0.259411	1.0999
BGIBMGA002627	0.180195	1.00699	0.593593	0.338882	0.415685	0.377284	77	0.531733	2.42249
BGIBMGA002630	0.230585	0.362909	0.296747	0.513819	1.07986	0.796837	174	0.448768	0.336072
BGIBMGA002645	0.253662	0.0972035	0.175433	0.286229	0.203268	0.244748	126	0.886222	0.478205
BGIBMGA002647	1.20507	0.357331	0.781199	0.542769	0.794263	0.668516	243	2.22022	0.44989
BGIBMGA002665	6.61211	5.41064	6.01138	8.68622	16.5578	12.622	349	0.761218	0.326773
BGIBMGA002668	12.5756	2.88678	7.73121	11.5207	0.878064	6.19937	850	1.09157	3.28766
BGIBMGA002671	8.25586	6.26536	7.26061	3.36715	1.55791	2.46253	885	2.45188	4.02165
BGIBMGA002689	32.4101	0.517481	16.4638	0	0	0	61	#DIV/0!	#DIV/0!
BGIBMGA002696	0.109518	0.019076	0.0642969	0.105735	0.108793	0.107264	44	1.03577	0.175342
BGIBMGA002697	0.148443	0.0609465	0.104695	0.0563028	0.046345	0.0513239	17	2.63651	1.31506
BGIBMGA002698	142.041	166.704	154.372	160.831	434.082	297.457	27076	0.883166	0.384038
BGIBMGA002701	0.601424	0.576165	0.588794	0.266132	0.876254	0.571193	14	2.25987	0.657532
BGIBMGA002707	18.3261	11.5092	14.9177	19.868	26.4038	23.1359	474	0.922395	0.435892
BGIBMGA002712	0.695501	0.0919021	0.393701	0.573074	0.594016	0.583545	103	1.21363	0.154713
BGIBMGA002715	2.79962	0.579901	1.68976	0.803575	0.385847	0.594711	68	3.48396	1.50293
BGIBMGA002724	0.107934	0.413602	0.260768	0.286566	0.157256	0.221911	11	0.376645	2.63013
BGIBMGA002725	0.206585	0.254454	0.230519	0.1763	1.0642	0.620252	149	1.17178	0.239102
BGIBMGA002726	0.338228	0.204015	0.271121	0.282705	0.447159	0.364932	127	1.1964	0.456246
BGIBMGA002737	0.737022	0.325877	0.53145	0.714988	0.743411	0.7292	56	1.03082	0.438354
BGIBMGA002744	0.758733	0.80763	0.783181	0.111914	1.04403	0.577974	38	6.7796	0.773567
BGIBMGA002745	0.123889	1.10114	0.612516	0.05939	1.46408	0.761733	490	2.08603	0.752108
BGIBMGA002747	0.861079	0.137486	0.499282	2.28618	0.313641	1.29991	34	0.376645	0.438354
BGIBMGA002748	0.125458	0.0667718	0.096115	0.0508895	0.0253873	0.0381384	44	2.46531	2.63013
BGIBMGA002749	0.141999	0.0906904	0.116345	0.0628353	0.137926	0.10038	11	2.25987	0.657532
BGIBMGA002791	0.885828	0.121232	0.50353	0.727967	0.307291	0.517629	60	1.21685	0.394519
BGIBMGA002795	11.2121	19.1328	15.1725	22.4426	20.1644	21.3035	529	0.499591	0.948843
BGIBMGA002798	0.0594528	0.14239	0.100921	0.138118	0.238207	0.188162	50	0.430451	0.597756
BGIBMGA002822	1.00666	1.83691	1.42178	2.67269	1.5365	2.1046	189	0.376645	1.19551
BGIBMGA002825	0.385834	0.295704	0.340769	0.409759	0.112429	0.261094	19	0.941611	2.63013
BGIBMGA002832	0.335001	0.0229237	0.178963	0.142945	0.0697265	0.106336	28	2.34357	0.328766
BGIBMGA002833	0.0834196	0	0.0417098	0.073827	0.0810263	0.0774267	11	1.12993	0
BGIBMGA002834	0.101281	0.0242569	0.0627692	0.0504196	0.0553364	0.052878	11	2.00877	0.438354
BGIBMGA002843	0.877398	0.789606	0.833502	0.870626	1.72382	1.29722	607	1.00778	0.458056
BGIBMGA002847	1.42842	0.497611	0.963017	0.632083	0.835619	0.733851	187	2.25987	0.5955
BGIBMGA002851	1.31343	0.880786	1.09711	1.71453	2.20066	1.9576	179	0.766057	0.400237
BGIBMGA002852	4.46337	0.0903362	2.27685	5.67481	0.183182	2.929	425	0.786522	0.493149
BGIBMGA002855	0.819739	0.436284	0.628012	0.745628	1.43762	1.09162	144	1.09939	0.303476
BGIBMGA002860	0.149202	0.238227	0.193715	0.0990339	0.108691	0.103863	14	1.50658	2.19177
BGIBMGA002876	0.229815	0.0600444	0.14493	0.166408	0.152196	0.159302	108	1.38103	0.394519
BGIBMGA002879	0.152021	0.109227	0.130624	0.327941	0.470665	0.399303	37	0.463563	0.23207
BGIBMGA002885	0.3412	0.108957	0.225078	0.0754912	0.051783	0.0636371	45	4.51973	2.1041
BGIBMGA002890	0.562191	0.290004	0.426098	0.602793	0.661575	0.632184	62	0.932644	0.438354
BGIBMGA002907	4.76736	7.47109	6.11922	3.76797	3.41271	3.59034	832	1.26523	2.18919
BGIBMGA002908	1.34935	3.43367	2.39151	1.25949	1.47446	1.36698	210	1.07134	2.32876
BGIBMGA002910	33.0411	17.6072	25.3241	26.5002	4.31251	15.4064	1413	1.24682	4.08281
BGIBMGA002926	2.79841	1.25666	2.02754	1.89229	2.70114	2.29671	610	1.47885	0.465235
BGIBMGA002930	19.8742	16.7878	18.331	19.494	33.8502	26.6721	10888	1.0195	0.495945
BGIBMGA002934	1.80056	0	0.900279	2.15124	9.18174	5.66649	49	0.836988	0
BGIBMGA002935	0.392849	0.62725	0.51005	0.173837	0.0953947	0.134616	11	2.25987	6.57532
BGIBMGA002936	0.757023	0	0.378512	0.188429	0	0.0942147	11	4.01754	#DIV/0!
BGIBMGA002940	13.6556	37.0691	25.3623	41.7866	52.7072	47.2469	9166	0.326793	0.703302
BGIBMGA002941	0.419196	0.160636	0.289916	0.760533	0.52932	0.644927	88	0.551187	0.303476
BGIBMGA002943	0.196029	0.0375591	0.116794	0.208184	1.19955	0.703867	56	0.941611	0.031311
BGIBMGA002944	0.824655	0.646381	0.735518	0.713239	3.29501	2.00412	284	1.15621	0.19617
BGIBMGA002946	0.238106	0.10138	0.169743	0.26048	0.234487	0.247483	240	0.914104	0.43235
BGIBMGA002949	0.797332	0	0.398666	0.646841	0.258152	0.452497	24	1.23265	0
BGIBMGA002950	0.392691	0.00752396	0.200107	0.192881	0.0800991	0.13649	102	2.03592	0.0939331
BGIBMGA002952	0.327451	0.0382559	0.182853	0.280961	0.0930896	0.187025	115	1.16547	0.410957
BGIBMGA002958	0.75446	0.136741	0.4456	0.311294	0.267378	0.289336	85	2.42363	0.511414
BGIBMGA002964	0.312925	0.171304	0.242114	0.0890167	0.130263	0.10964	18	3.51535	1.31506
BGIBMGA002968	0.206215	0.0395108	0.122863	0.136876	0.180269	0.158572	17	1.50658	0.219177
BGIBMGA002970	0.47604	0.300324	0.388182	0.431575	0.795073	0.613324	218	1.10303	0.377731
BGIBMGA002988	1.70611	0.808443	1.25728	2.6789	2.04473	2.36181	512	0.636872	0.395379
BGIBMGA002999	0.0133696	0.0384242	0.0258969	0.0354965	0.038958	0.0372273	12	0.376645	0.986298
BGIBMGA003002	0.410086	0.133067	0.271577	0.570736	0.308378	0.439557	277	0.718522	0.431505
BGIBMGA003003	0.498709	0.35313	0.425919	0.935494	0.963537	0.949516	166	0.533097	0.366493
BGIBMGA003006	2.57848	0.432283	1.50538	2.35329	0.939189	1.64624	122	1.09569	0.460272
BGIBMGA003011	2.02499	0.552346	1.28867	1.53078	1.32151	1.42615	478	1.32285	0.417966
BGIBMGA003016	0.265777	0.169743	0.21776	0.294019	0.516305	0.405162	18	0.903947	0.328766
BGIBMGA003019	0	1.3467	0.673349	0.933066	2.73082	1.83194	14	0	0.493149
BGIBMGA003024	0.287521	0	0.143761	0.190844	0.0837818	0.137313	12	1.50658	0
BGIBMGA003030	0.555601	3.992	2.2738	0.0921959	5.66644	2.87932	91	6.02631	0.704498
BGIBMGA003032	1.05918	0.019896	0.539539	0.165421	0.128599	0.14701	145	6.40296	0.154713
BGIBMGA003035	2.01853	0.787827	1.40318	1.75334	1.57939	1.66636	307	1.15125	0.498817
BGIBMGA003037	0.100509	0	0.0502543	0.0667132	0.135978	0.101346	27	1.50658	0
BGIBMGA003075	0.900009	0.119751	0.50988	0.912674	0.783127	0.847901	139	0.986124	0.152914
BGIBMGA003077	3.08395	2.95443	3.01919	1.56936	0	0.78468	83	1.9651	#DIV/0!
BGIBMGA003082	0.11284	0.0216201	0.0672299	0.0599184	0.0493211	0.0546197	26	1.88322	0.438354
BGIBMGA003083	0.226739	0.253419	0.240079	0.112875	0.151411	0.132143	46	2.00877	1.67372
BGIBMGA003084	0.96604	0.514149	0.740095	0.356231	0.156388	0.256309	21	2.71184	3.28766
BGIBMGA003085	1.09942	1.31656	1.20799	2.37168	1.30148	1.83658	57	0.463563	1.01159
BGIBMGA003099	0.208223	0.114768	0.161496	0.246126	0.230647	0.238387	356	0.846002	0.497592
BGIBMGA003100	0.0964665	0.092415	0.0944408	0.170747	0.210823	0.190785	46	0.564967	0.438354
BGIBMGA003102	1.07288	1.02782	1.05035	2.31443	0.683881	1.49916	49	0.463563	1.50293
BGIBMGA003103	0.304196	0.0323801	0.168288	0.246781	0.147735	0.197258	27	1.23265	0.219177
BGIBMGA003104	0.0657331	0.188917	0.127325	0.261784	0.0957709	0.178778	12	0.251096	1.9726
BGIBMGA003111	0.153908	0.093828	0.123868	0.120731	0.214046	0.167389	52	1.2748	0.438354
BGIBMGA003117	1.01657	0.942462	0.979517	1.21891	0.334444	0.776679	131	0.833999	2.81799
BGIBMGA003118	1.50081	1.06674	1.28378	1.63887	0.458488	1.04868	118	0.915763	2.32665
BGIBMGA003130	0.357903	4.11445	2.23618	3.32584	2.86798	3.09691	38	0.107613	1.43461
BGIBMGA003132	4.2554	8.13256	6.19398	6.93167	24.3254	15.6285	2606	0.613907	0.334324
BGIBMGA003133	0.211319	0.0269925	0.119156	0.19637	0.0718397	0.134105	45	1.07613	0.375732
BGIBMGA003134	0.0195831	0.150085	0.0848342	0.0519936	0.0427979	0.0473958	16	0.376645	3.50684
BGIBMGA003139	0.0992145	0.190095	0.144655	0.329271	0.289104	0.309188	12	0.301316	0.657532
BGIBMGA003140	0	0.210501	0.10525	0.291693	1.28055	0.786123	11	0	0.164383
BGIBMGA003150	2.33777	0.203599	1.27069	2.11597	1.23857	1.67727	35	1.10482	0.164383
BGIBMGA003160	17.3853	11.6646	14.525	19.2882	41.1495	30.2189	1834	0.901344	0.283469
BGIBMGA003167	0.15009	0	0.075045	0.224152	0.0273345	0.125743	28	0.66959	0
BGIBMGA003168	0.463001	0	0.2315	2.45856	0.674577	1.56657	11	0.188322	0
BGIBMGA003173	0.14512	0.0397214	0.0924205	0.096324	0.135922	0.116123	25	1.50658	0.292236
BGIBMGA003179	3.97459	2.45383	3.21421	2.40365	0.772112	1.58788	127	1.65356	3.17807
BGIBMGA003180	7.72458	12.4457	10.0851	4.61451	2.78803	3.70127	897	1.67398	4.46398
BGIBMGA003208	1.38121	2.85534	2.11828	0.599704	3.41954	2.00962	959	2.30316	0.835007
BGIBMGA003224	0.326693	0.0894208	0.208057	0.247822	0.203992	0.225907	23	1.31826	0.438354
BGIBMGA003227	1.37599	0.465249	0.920621	1.23567	1.17928	1.20748	132	1.11356	0.394519
BGIBMGA003233	0.409439	0.372298	0.390869	0.492866	1.1223	0.807584	444	0.83073	0.331728
BGIBMGA003241	1.00849	0.778272	0.893379	0.492744	0.38774	0.440242	221	2.04667	2.0072
BGIBMGA003245	0.139066	0.466288	0.302677	0.507682	2.22876	1.36822	64	0.273923	0.209215
BGIBMGA003246	0.280337	0.161138	0.220737	0.111645	0.122532	0.117089	14	2.51096	1.31506
BGIBMGA003247	0.195274	1.0289	0.612087	1.16653	4.40987	2.7882	93	0.167398	0.233318
BGIBMGA003249	0.716244	1.30371	1.00998	0.475411	0.260886	0.368149	44	1.50658	4.99724
BGIBMGA003251	0	0.398252	0.199126	0.459884	1.11041	0.785146	19	0	0.358654
BGIBMGA003258	2.85873	5.06336	3.96104	2.31672	1.92514	2.12093	859	1.23396	2.63013
BGIBMGA003268	0.807612	0.47787	0.642741	0.762042	0.986321	0.874182	481	1.0598	0.484497
BGIBMGA003270	1.10314	0.933924	1.01853	0.323537	0.14951	0.236524	108	3.40962	6.24655
BGIBMGA003271	0.114314	0.109513	0.111913	0.0505843	0.166551	0.108568	14	2.25987	0.657532
BGIBMGA003273	0.961958	0.914125	0.938042	1.06074	1.848	1.45437	780	0.906872	0.494657
BGIBMGA003276	0.712719	0.281147	0.496933	0.222622	0.0916241	0.157123	35	3.20148	3.06848
BGIBMGA003277	0.057949	0.0872382	0.0725936	0.0494537	0.0180921	0.0337729	30	1.17178	4.8219
BGIBMGA003291	19.1434	19.0643	19.1038	14.2635	7.27598	10.7697	932	1.34213	2.62016
BGIBMGA003293	0.304992	0.162324	0.233658	0.0899733	0.123434	0.106704	23	3.3898	1.31506
BGIBMGA003296	0.221229	0.0423875	0.131808	0.323053	0.128929	0.225991	21	0.684808	0.328766
BGIBMGA003297	0.129114	0.288614	0.208864	0.257101	0.532993	0.395047	36	0.502193	0.541497
BGIBMGA003315	0.278791	0.21197	0.24538	0.117491	0.332043	0.224767	256	2.37286	0.63838
BGIBMGA003316	0.467828	0.268908	0.368368	0.217366	0.340804	0.279085	33	2.15225	0.789038
BGIBMGA003325	82.4711	32.0759	57.2735	54.7903	1.23499	28.0127	8030	1.50521	25.9725
BGIBMGA003326	958.479	1068.64	1013.56	908.859	312.415	610.637	95146	1.0546	3.42056
BGIBMGA003327	21.6023	16.1237	18.863	3.89608	1.91984	2.90796	2351	5.54462	8.39847
BGIBMGA003330	0.465576	0.189222	0.327399	0.112374	0.164443	0.138409	75	4.14309	1.15068
BGIBMGA003332	0.115894	0.152661	0.134278	0.259623	0.12664	0.193131	58	0.446394	1.20547
BGIBMGA003333	0.2543	0.0761313	0.165216	0.305938	0.034735	0.170337	53	0.831216	2.19177
BGIBMGA003341	17.7358	40.5624	29.1491	35.1672	71.3484	53.2578	14990	0.504327	0.568513
BGIBMGA003342	0.918594	1.50454	1.21157	1.55381	4.69505	3.12443	761	0.591189	0.320452
BGIBMGA003344	1.49481	0.193518	0.844165	0.107264	0.0588619	0.0830629	48	13.9358	3.28766
BGIBMGA003368	1.67308	1.38242	1.52775	0.610783	1.05122	0.831003	262	2.73923	1.31506
BGIBMGA003371	0.259438	0.146866	0.203152	0.226995	0.36081	0.293903	106	1.14292	0.407043
BGIBMGA003373	8.29603	0.101892	4.19896	7.13026	0.697329	3.91379	189	1.1635	0.146118
BGIBMGA003379	0.521005	0	0.260503	0.480306	0.0210857	0.250696	44	1.08474	0
BGIBMGA003380	1.16922	0	0.584612	1.062	0.0896589	0.575831	47	1.10096	0
BGIBMGA003381	1.53666	0	0.768329	0.582837	0.239878	0.411358	25	2.63651	0
BGIBMGA003383	0.536689	0.10283	0.319759	0.598467	0.359691	0.479079	95	0.896773	0.285883
BGIBMGA003385	7.89916	6.08319	6.99117	3.21539	2.33673	2.77606	1022	2.45667	2.60329
BGIBMGA003408	0.18296	0.150237	0.166598	0.26023	0.647376	0.453803	62	0.70307	0.23207
BGIBMGA003410	3.07043	1.30732	2.18887	1.35868	5.96468	3.66168	43	2.25987	0.219177
BGIBMGA003411	3.57379	4.52186	4.04782	5.38576	9.66057	7.52316	1320	0.663562	0.468073
BGIBMGA003416	0.0747805	0.0537298	0.0642551	0.0744539	0.313239	0.193846	36	1.00439	0.17153
BGIBMGA003417	1.01568	0.608139	0.811909	0.505623	0.647417	0.57652	26	2.00877	0.939331
BGIBMGA003434	0.0930803	0.0445855	0.0688329	0.0617826	0.203422	0.132602	11	1.50658	0.219177
BGIBMGA003441	5.9482	0	2.9741	0	0	0	13	#DIV/0!	#DIV/0!
BGIBMGA003442	2.68165	0	1.34083	0	0	0	55	#DIV/0!	#DIV/0!
BGIBMGA003449	0.0980786	0.0357941	0.0669364	0.0899004	0.0170116	0.053456	63	1.09097	2.1041
BGIBMGA003452	2.104	0	1.052	0.317396	0	0.158698	27	6.62894	#DIV/0!
BGIBMGA003453	7.69724	8.95708	8.32716	7.24509	18.9761	13.1106	1242	1.06241	0.472018
BGIBMGA003460	0.14615	0.140012	0.143081	0.485039	0.390381	0.43771	32	0.301316	0.358654
BGIBMGA003461	0.730901	0.0622404	0.396571	0.830128	0.130154	0.480141	274	0.880468	0.478205
BGIBMGA003478	0.0387854	0.0371565	0.0379709	0.0514881	0.00706363	0.0292759	17	0.753289	5.26025
BGIBMGA003481	0.676574	7.0252	3.85089	2.36129	17.8229	10.0921	1651	0.286527	0.394167
BGIBMGA003482	8.52943	0	4.26472	9.50698	0.117237	4.81211	143	0.897176	0
BGIBMGA003491	0.125946	0.0241313	0.0750385	0.0835973	0.128449	0.106023	18	1.50658	0.187866
BGIBMGA003500	0	0.331188	0.165594	1.03259	2.64434	1.83847	32	0	0.125244
BGIBMGA003501	0.707129	1.77825	1.24269	1.1734	6.50353	3.83847	150	0.602631	0.273429
BGIBMGA003505	6.88084	1.81665	4.34874	7.30032	0.690709	3.99551	1530	0.942539	2.63013
BGIBMGA003508	3.93114	1.65706	2.7941	0.626236	0.687304	0.65677	48	6.27741	2.41095
BGIBMGA003513	3.21436	2.64825	2.9313	3.70253	6.75463	5.22858	4212	0.868152	0.392064
BGIBMGA003523	0.142854	0.0342136	0.088534	0.426692	0.520334	0.473513	43	0.334795	0.0657532
BGIBMGA003526	0.118305	0.043591	0.0809481	0.0845662	0.13259	0.108578	52	1.39897	0.328766
BGIBMGA003532	0.599279	0.263134	0.431206	0.745827	0.0666973	0.406262	251	0.803508	3.94519
BGIBMGA003535	0.322458	0	0.161229	0.249706	0.0391509	0.144428	14	1.29135	0
BGIBMGA003558	0.181206	0.0192883	0.100247	0.147004	0.0586689	0.102837	25	1.23265	0.328766
BGIBMGA003564	1.2253	0.445626	0.835465	0.858486	1.17362	1.01605	405	1.42728	0.379701
BGIBMGA003566	1817.12	367.166	1092.14	853.067	357.675	605.371	94169	2.1301	1.02653
BGIBMGA003567	3213.91	5557.65	4385.78	1559.86	1468.09	1513.98	272023	2.06038	3.78563
BGIBMGA003571	0.888193	1.62443	1.25631	0.911112	7.23501	4.07306	172	0.974845	0.224523
BGIBMGA003572	0.211839	0.0450982	0.128469	0.0624931	0.0685872	0.0655401	38	3.3898	0.657532
BGIBMGA003574	0.414209	0.167079	0.290644	0.188113	0.222338	0.205225	54	2.20192	0.751465
BGIBMGA003576	0.0533865	0.127861	0.0906237	0.0177178	0.194456	0.106087	18	3.01316	0.657532
BGIBMGA003581	0.374763	0.239349	0.307056	0.165834	0.819025	0.49243	16	2.25987	0.292236
BGIBMGA003589	0.167879	0	0.0839397	0.222862	0.122297	0.17258	12	0.753289	0
BGIBMGA003591	0.42755	0.237133	0.332342	0.522769	1.1475	0.835132	135	0.817857	0.206653
BGIBMGA003595	9.25477	6.17459	7.71468	7.13016	2.76901	4.94959	183	1.29798	2.22989
BGIBMGA003600	0.755186	4.34081	2.548	4.76196	6.32661	5.54429	56	0.158587	0.68612
BGIBMGA003614	1.13396	0.853548	0.993753	1.37094	2.4192	1.89507	183	0.827141	0.352822
BGIBMGA003615	18.0009	16.7132	17.3571	12.4086	5.6597	9.03416	1785	1.45068	2.95302
BGIBMGA003624	0.101422	0.136028	0.118725	0.175031	0.0591075	0.117069	29	0.579453	2.30136
BGIBMGA003625	0.221873	0.036966	0.129419	0.2113	0.154603	0.182951	82	1.05004	0.239102
BGIBMGA003628	6.48201	1.12905	3.80553	3.12907	1.7171	2.42309	25	2.07154	0.657532
BGIBMGA003630	1.65694	0.252533	0.954737	3.56603	0.164598	1.86531	599	0.464646	1.53424
BGIBMGA003645	248.962	93.3579	171.16	274.07	195.242	234.656	23298	0.908387	0.478166
BGIBMGA003656	4.28996	1.13374	2.71185	4.29355	6.69118	5.49236	1571	0.999165	0.169437
BGIBMGA003657	1.74144	2.2244	1.98292	0.770592	1.69148	1.23103	13	2.25987	1.31506
BGIBMGA003660	2.22109	0.513609	1.36735	1.77928	0.133906	0.956594	367	1.24831	3.8356
BGIBMGA003661	0.516495	0.0494803	0.282988	0.205696	0.188129	0.196912	22	2.51096	0.263013
BGIBMGA003676	0.496655	0.281152	0.388903	0.40458	0.772946	0.588763	327	1.22758	0.363741
BGIBMGA003677	0.127098	1.40024	0.763671	0.463992	4.35168	2.40784	130	0.273923	0.321771
BGIBMGA003678	0.145982	0.314665	0.230324	0.133233	1.26285	0.698043	132	1.09569	0.24917
BGIBMGA003693	6.30823	28.0189	17.1636	14.7068	82.623	48.6649	6565	0.428932	0.339118
BGIBMGA003700	2.07861	1.29297	1.68579	2.41924	0.515259	1.46725	1078	0.859197	2.50936
BGIBMGA003706	17.6662	4.04162	10.8539	17.2391	9.46008	13.3496	923	1.02478	0.427229
BGIBMGA003716	0.227173	0.130579	0.178876	0.12063	0	0.060315	12	1.88322	#DIV/0!
BGIBMGA003720	1.03056	0.0673146	0.548939	0.948332	0.1365	0.542416	232	1.08671	0.493149
BGIBMGA003732	0.0700337	0.0223641	0.0461989	0.0774755	0.119043	0.0982592	16	0.903947	0.187866
BGIBMGA003734	1.65666	0.604603	1.13063	1.04726	0.229876	0.638566	53	1.58191	2.63013
BGIBMGA003736	0.189322	0.10364	0.146481	0.0538557	0.0985126	0.0761841	19	3.51535	1.05205
BGIBMGA003739	17.9588	6.05744	12.0081	24.5483	16.4351	20.4917	4481	0.731571	0.368567
BGIBMGA003740	0.121361	0.186022	0.153691	0.338326	0.459728	0.399027	60	0.358709	0.404635
BGIBMGA003741	0.537195	0.175729	0.356462	0.226115	0.152717	0.189416	97	2.37576	1.15068
BGIBMGA003745	3.00951	0.221778	1.61564	0.15366	0.337288	0.245474	17	19.5855	0.657532
BGIBMGA003746	6.63821	4.63863	5.63842	5.80575	1.70676	3.75625	289	1.14339	2.7178
BGIBMGA003748	0.582653	3.90727	2.24496	0.19337	1.16724	0.680307	45	3.01316	3.34743
BGIBMGA003763	0.385798	0.409194	0.397496	0.356676	0.130486	0.243581	111	1.08165	3.13592
BGIBMGA003767	13.845	13.0262	13.4356	13.5687	5.09935	9.33404	1772	1.02036	2.55448
BGIBMGA003777	3.19017	1.61101	2.40059	2.93823	0.648554	1.79339	412	1.08575	2.48401
BGIBMGA003779	0.105797	0.067569	0.0866829	0.163854	0.141297	0.152576	35	0.645676	0.478205
BGIBMGA003780	0.321201	0.153855	0.237528	0.142133	0.136494	0.139313	33	2.25987	1.1272
BGIBMGA003790	0.194298	0.837622	0.51596	0.7738	0.353858	0.563829	28	0.251096	2.36711
BGIBMGA003799	0.525332	0.301961	0.413647	0.313823	0.0765391	0.195181	27	1.67398	3.94519
BGIBMGA003800	0.527838	0.206865	0.367351	0.313197	0.425304	0.36925	225	1.68532	0.486393
BGIBMGA003816	0.209724	0.133944	0.171834	0.208808	0.331023	0.269916	32	1.00439	0.404635
BGIBMGA003819	4.66705	0	2.33352	5.16297	1.13329	3.14813	18	0.903947	0
BGIBMGA003821	0.286252	0.347357	0.316805	0.582671	0.305843	0.444257	102	0.491275	1.13574
BGIBMGA003827	0.136998	0.21874	0.177869	0.394043	0.499002	0.446522	36	0.347672	0.438354
BGIBMGA003830	1.91769	1.7042	1.81094	1.8172	0.597403	1.2073	575	1.0553	2.85268
BGIBMGA003843	0.163298	0.234659	0.198978	0.596144	0.237919	0.417032	40	0.273923	0.986298
BGIBMGA003846	0.0885028	0.113048	0.100775	0.0391628	0.0644728	0.0518178	12	2.25987	1.75342
BGIBMGA003847	13.8891	25.5824	19.7358	5.93376	4.72359	5.32868	1460	2.34069	5.41588
BGIBMGA003848	6.64929	1.32208	3.98569	2.41494	0	1.20747	93	2.7534	#DIV/0!
BGIBMGA003853	0.614085	0.588295	0.60119	0.611404	2.01308	1.31224	16	1.00439	0.292236
BGIBMGA003854	0.395438	0.315692	0.355565	0.131237	0.448109	0.289673	70	3.01316	0.704498
BGIBMGA003859	0.419397	0.160713	0.290055	0.0556754	0.183314	0.119495	11	7.53289	0.876709
BGIBMGA003864	1.01574	0.153644	0.584691	0.780655	0.0584169	0.419536	91	1.30114	2.63013
BGIBMGA003865	0.244195	0.0935755	0.168885	0.11346	0.106735	0.110097	27	2.15225	0.876709
BGIBMGA003866	0.950796	0.227716	0.589256	0.0112696	0.0247371	0.0180033	73	84.3684	9.20544
BGIBMGA003871	0.754837	0	0.377418	0.548744	0.0523701	0.300557	46	1.37557	0
BGIBMGA003884	0.627713	0	0.313857	0.208324	0	0.104162	12	3.01316	#DIV/0!
BGIBMGA003889	0.506757	0.179805	0.343281	0.392424	0.430692	0.411558	200	1.29135	0.41748
BGIBMGA003896	0.59834	1.14642	0.87238	1.19145	2.61528	1.90337	12	0.502193	0.438354
BGIBMGA003898	6.33127	9.09804	7.71466	2.40138	5.93	4.16569	61	2.63651	1.53424
BGIBMGA003906	0.797695	0.305677	0.551686	0.688317	0.968512	0.828415	131	1.15891	0.315615
BGIBMGA003908	0.540086	0.152676	0.346381	0.235072	0.193497	0.214284	149	2.29753	0.789038
BGIBMGA003915	4.11281	3.1113	3.61206	4.66908	0.774857	2.72197	1090	0.880862	4.01533
BGIBMGA003925	2.93525	2.10898	2.52212	0.730609	1.06914	0.899874	21	4.01754	1.9726
BGIBMGA003931	3.07043	1.96098	2.5157	1.69834	5.96468	3.83151	31	1.80789	0.328766
BGIBMGA003935	0.471405	0.235914	0.353659	0.228836	1.54791	0.888373	453	2.06002	0.152408
BGIBMGA003938	11.2383	9.91951	10.5789	4.60979	9.47473	7.04226	329	2.43792	1.04694
BGIBMGA003939	11.112	10.6453	10.8787	4.4254	6.07119	5.24829	67	2.51096	1.75342
BGIBMGA003941	7.80904	0	3.90452	0.203266	0.669265	0.436266	59	38.4177	0
BGIBMGA003943	3.85807	7.88022	5.86915	4.28413	15.9529	10.1185	3333	0.900549	0.493968
BGIBMGA003944	1.06952	2.53136	1.80044	1.384	6.37704	3.88052	1619	0.772771	0.396949
BGIBMGA003945	0.869167	1.39381	1.13149	1.22281	3.8541	2.53845	1001	0.710796	0.361642
BGIBMGA003946	9.46023	7.45173	8.45598	9.34916	1.68462	5.51689	160	1.01188	4.42339
BGIBMGA003952	0.298187	0.040809	0.169498	0.282747	0.217224	0.249986	25	1.0546	0.187866
BGIBMGA003955	3.80993	1.05489	2.43241	4.07834	2.50273	3.29053	658	0.934186	0.421495
BGIBMGA003960	0.176974	0.0121101	0.0945419	0.0503431	0.0276262	0.0389847	24	3.51535	0.438354
BGIBMGA003963	0.774851	1.05486	0.914855	0.757933	2.58466	1.6713	161	1.02232	0.408123
BGIBMGA003964	14.0359	21.9744	18.0052	13.4937	58.635	36.0644	3328	1.04018	0.374766
BGIBMGA003966	1.64245	0.356258	0.999356	1.37816	1.33195	1.35506	191	1.19177	0.267471
BGIBMGA003970	0.43572	0.13914	0.28743	0.417751	0.387951	0.402851	36	1.04302	0.358654
BGIBMGA003980	0.651553	0.277417	0.464485	0.576629	0.685599	0.631114	114	1.12993	0.404635
BGIBMGA003986	0.138933	0.212957	0.175945	0.129105	0.506053	0.317579	45	1.07613	0.42082
BGIBMGA003996	0.519551	0.142209	0.33088	0.541915	0.324415	0.433165	26	0.958732	0.438354
BGIBMGA003998	2.44206	1.03978	1.74092	1.98114	2.17433	2.07774	105	1.23265	0.478205
BGIBMGA004000	2.18756	0.316995	1.25228	0.475868	0.147308	0.311588	187	4.59699	2.15192
BGIBMGA004002	0.377288	0.180721	0.279004	0.18782	0.984871	0.586345	70	2.00877	0.183497
BGIBMGA004003	5.19947	4.38337	4.79142	8.83503	32.423	20.629	325	0.588507	0.135193
BGIBMGA004004	0	0	0	0.125926	78.3628	39.2443	568	0	0
BGIBMGA004005	25.719	5.00788	15.3634	0.971526	971.216	486.094	6531	26.4727	0.0051563
BGIBMGA004006	4.77312	1.69358	3.23335	4.69361	469.8	237.247	3725	1.01694	0.00360489
BGIBMGA004032	0.24402	0.601126	0.422573	0.3008	0.279344	0.290072	49	0.811234	2.15192
BGIBMGA004035	0.410993	0.174992	0.292992	0.242488	0.465735	0.354111	35	1.6949	0.375732
BGIBMGA004041	0.605324	0.869852	0.737588	0.100447	0.55121	0.325829	16	6.02631	1.57808
BGIBMGA004043	4.44441	0.587974	2.51619	4.64976	1.55717	3.10346	671	0.955835	0.377592
BGIBMGA004044	0	0.287588	0.143794	0.332095	3.35321	1.84265	54	0	0.085765
BGIBMGA004045	0.726201	1.1595	0.942851	0.321347	2.02793	1.17464	43	2.25987	0.571767
BGIBMGA004047	0.176961	0.169529	0.173245	0.0783059	0.128913	0.103609	11	2.25987	1.31506
BGIBMGA004063	0.168892	0.107866	0.138379	0.0747354	0.184552	0.129644	23	2.25987	0.584473
BGIBMGA004064	14.1024	4.70953	9.40599	20.2044	13.3361	16.7702	4094	0.697991	0.353141
BGIBMGA004065	1.5077	0	0.753848	2.74397	0.0708601	1.40742	118	0.549458	0
BGIBMGA004067	0.915826	0	0.457913	0.607885	0.133433	0.370659	11	1.50658	0
BGIBMGA004068	0.904467	6.64302	3.77374	3.40196	48.9774	26.1897	266	0.265867	0.135634
BGIBMGA004074	0.947487	0.12967	0.538579	0.269528	0	0.134764	11	3.51535	#DIV/0!
BGIBMGA004081	5.61522	3.91927	4.76724	6.41599	1.75311	4.08455	543	0.875191	2.23561
BGIBMGA004086	2.77801	1.14057	1.95929	0.526833	0.578208	0.552521	14	5.27302	1.9726
BGIBMGA004094	0.613698	0.117585	0.365641	0.488815	0.268241	0.378528	75	1.25548	0.438354
BGIBMGA004101	2.21337	0.302916	1.25814	2.23869	0.69103	1.46486	65	0.988692	0.438354
BGIBMGA004114	0.509185	0	0.254593	0.434539	0.158971	0.296755	19	1.17178	0
BGIBMGA004117	0.0851651	0.326353	0.205759	0.339173	0.186124	0.262649	14	0.251096	1.75342
BGIBMGA004123	0	0	0	0	12.1695	6.08477	64	#DIV/0!	0
BGIBMGA004124	0	0	0	0	23.0413	11.5206	135	#DIV/0!	0
BGIBMGA004125	0.23429	0.673349	0.453819	0.933066	136.711	68.8223	811	0.251096	0.00492533
BGIBMGA004129	1.50967	0.48209	0.995882	1.33607	1.09977	1.21792	77	1.12993	0.438354
BGIBMGA004130	0.150744	0.168482	0.159613	0.13341	0.695494	0.414452	59	1.12993	0.242249
BGIBMGA004141	0.13051	0.125029	0.12777	0	2.37686	1.18843	27	#DIV/0!	0.0526025
BGIBMGA004148	1.48317	1.73663	1.6099	1.53139	3.96171	2.74655	67	0.968515	0.438354
BGIBMGA004149	12.825	4.19534	8.51017	5.39828	1.36724	3.38276	87	2.37576	3.06848
BGIBMGA004150	2.00309	0.981124	1.49211	1.29957	0.263317	0.781445	355	1.54135	3.72601
BGIBMGA004151	11.9405	3.92196	7.93126	6.11404	1.24264	3.67834	158	1.95297	3.15615
BGIBMGA004152	2.10227	0	1.05114	0.697698	2.29721	1.49745	12	3.01316	0
BGIBMGA004161	5.80856	3.06456	4.43656	2.29093	1.59445	1.94269	174	2.53546	1.92202
BGIBMGA004167	0.664822	0.159225	0.412023	1.21352	0.726467	0.969993	22	0.547847	0.219177
BGIBMGA004173	0.785478	1.16009	0.972783	0.195512	0.405314	0.300413	87	4.01754	2.8622
BGIBMGA004174	1.08034	0.172494	0.626415	0.239026	0.787006	0.513016	15	4.51973	0.219177
BGIBMGA004181	3.90969	1.23066	2.57017	3.59604	2.60401	3.10002	254	1.08722	0.472601
BGIBMGA004184	0.282585	0.150398	0.216492	0.145886	0.0457463	0.0958161	23	1.93703	3.28766
BGIBMGA004189	52.8503	42.8589	47.8546	64.8538	88.0384	76.4461	2650	0.814913	0.48682
BGIBMGA004206	0.749526	0.718047	0.733786	0.718614	3.76145	2.24003	93	1.04302	0.190896
BGIBMGA004207	1.91012	0.609964	1.26004	1.54519	0.304388	0.92479	266	1.23617	2.00391
BGIBMGA004216	0.364096	0.317095	0.340595	0.314904	0.136638	0.225771	123	1.15621	2.3207
BGIBMGA004219	2.14225	0.90398	1.52312	1.06645	0.891768	0.979109	232	2.00877	1.01369
BGIBMGA004224	0.494129	0.80474	0.649434	0.491972	2.91571	1.70384	492	1.00439	0.276001
BGIBMGA004229	0.209623	0	0.104812	0.139139	0.122165	0.130652	14	1.50658	0
BGIBMGA004236	7.18007	9.17136	8.17572	27.8006	13.5123	20.6564	129	0.258271	0.678742
BGIBMGA004237	3.57628	1.28478	2.43053	1.48361	1.62829	1.55595	21	2.41053	0.789038
BGIBMGA004240	6.39687	1.46822	3.93254	4.59979	2.91251	3.75615	283	1.39069	0.504108
BGIBMGA004273	1.41202	0.735175	1.0736	0.967802	0.335425	0.651613	267	1.459	2.19177
BGIBMGA004274	1.0199	0.635091	0.827494	0.440026	0.33434	0.387183	55	2.31781	1.89954
BGIBMGA004280	0.771739	0.464229	0.617984	0.643286	1.04595	0.844619	204	1.19968	0.443834
BGIBMGA004282	3.74162	2.32991	3.03577	4.05642	0.635998	2.34621	211	0.922395	3.66339
BGIBMGA004286	1391.6	2397.83	1894.71	2284.24	1079.32	1681.78	85926	0.609217	2.22162
BGIBMGA004288	3278.26	3403.82	3341.04	3889.32	1680.15	2784.74	96660	0.842888	2.0259
BGIBMGA004289	1318.49	1600.33	1459.41	1454.73	788.07	1121.4	41275	0.906346	2.03069
BGIBMGA004292	705.234	882.763	793.999	643.741	421.792	532.767	15949	1.09552	2.09289
BGIBMGA004294	416.279	220.426	318.352	127.828	143.908	135.868	23186	3.25656	1.53171
BGIBMGA004295	0.181006	0	0.0905028	0.144172	0.184603	0.164388	18	1.25548	0
BGIBMGA004298	0.0725869	0.083446	0.0780165	0.019272	0.095181	0.0572265	22	3.76645	0.876709
BGIBMGA004300	0.859349	0.523891	0.69162	0.622253	0.199189	0.410721	67	1.38103	2.63013
BGIBMGA004301	0.101347	0.230591	0.165969	0.0420437	0.239947	0.140995	58	2.41053	0.961008
BGIBMGA004313	0.498616	0.043425	0.271021	0.150436	0.132085	0.141261	21	3.31447	0.328766
BGIBMGA004342	0.236529	0.097112	0.16682	0.224282	0.41846	0.321371	37	1.0546	0.23207
BGIBMGA004364	0.518049	0.0551435	0.286596	0.458478	0.167729	0.313103	26	1.12993	0.328766
BGIBMGA004367	1.4512	0.834149	1.14267	0.385296	1.90291	1.1441	19	3.76645	0.438354
BGIBMGA004368	0.38507	0.553346	0.469208	0.191694	0.981809	0.586752	27	2.00877	0.563599
BGIBMGA004371	0.129425	0.0309972	0.0802109	0.107383	0.0707127	0.0890478	13	1.20526	0.438354
BGIBMGA004372	0.164952	0.0175583	0.0912553	0.0973227	0.146868	0.122095	29	1.6949	0.119551
BGIBMGA004378	1.17364	0.38549	0.779563	1.0461	0.793905	0.92	253	1.12192	0.485562
BGIBMGA004388	0.0409822	0.0196305	0.0303063	0.12241	0.074637	0.0985233	17	0.334795	0.263013
BGIBMGA004426	0.648307	0.639346	0.643827	1.02517	1.37517	1.20017	249	0.632391	0.464921
BGIBMGA004427	0.4718	0.135596	0.303698	0.908165	1.40916	1.15866	83	0.51951	0.0962241
BGIBMGA004428	0.264772	0.0845507	0.174661	0.175744	0.385764	0.280754	13	1.50658	0.219177
BGIBMGA004441	0.713814	0.808169	0.760992	1.16296	1.89092	1.52694	91	0.613791	0.427396
BGIBMGA004443	2.88089	0.459983	1.67044	2.54961	1.7489	2.14926	20	1.12993	0.263013
BGIBMGA004460	0.30227	0.0827357	0.192503	0.128979	0.157285	0.143132	37	2.34357	0.526025
BGIBMGA004463	1.0391	0.853252	0.946176	0.29559	1.18952	0.742555	27	3.51535	0.717307
BGIBMGA004464	17.4497	2.40835	9.92901	4.6133	0	2.30665	182	3.78247	#DIV/0!
BGIBMGA004465	1.74796	1.25591	1.50193	0.870163	0	0.435082	30	2.00877	#DIV/0!
BGIBMGA004470	0.261229	0.0715023	0.166366	0.210548	0.258266	0.234407	54	1.24071	0.276855
BGIBMGA004472	0.84548	0.404985	0.625233	1.21592	1.23184	1.22388	34	0.695344	0.328766
BGIBMGA004476	0.380053	0.121364	0.250708	0.588612	0.276862	0.432737	14	0.645676	0.438354
BGIBMGA004483	0.236814	0.331576	0.284195	0.38692	0.132704	0.259812	74	0.612047	2.49862
BGIBMGA004506	50.914	35.819	43.3665	46.9993	73.5774	60.2883	6289	1.08329	0.486821
BGIBMGA004508	1.19645	0	0.598226	0.029413	0.0322813	0.0308472	29	40.6776	0
BGIBMGA004510	0.358851	0.10669	0.232771	0.147842	0.14423	0.146036	72	2.42726	0.739723
BGIBMGA004515	316.09	454.837	385.463	113.853	242.16	178.007	7058	2.77629	1.87825
BGIBMGA004521	0.602978	0.770205	0.686591	0	0	0	14	#DIV/0!	#DIV/0!
BGIBMGA004529	4.59602	5.60381	5.09991	1.73332	3.27203	2.50267	168	2.65158	1.71264
BGIBMGA004532	0.801898	3.45699	2.12944	1.72986	2.33668	2.03327	51	0.463563	1.47945
BGIBMGA004540	8.3028	6.48887	7.39583	1.01519	0.318339	0.666765	78	8.17857	20.3835
BGIBMGA004541	1.92323	0.614154	1.26869	0.709199	0	0.354599	17	2.71184	#DIV/0!
BGIBMGA004544	0.204015	0.136813	0.170414	0.487498	0.62421	0.555854	95	0.418494	0.219177
BGIBMGA004546	2.05485	0.829718	1.44228	2.42631	2.38456	2.40543	2320	0.846903	0.347955
BGIBMGA004548	0.699906	0.235585	0.467745	0.66546	0.578771	0.622116	145	1.05176	0.407043
BGIBMGA004552	1.30219	0.7485	1.02534	1.38294	1.70752	1.54523	25	0.941611	0.438354
BGIBMGA004559	0.237921	0.15955	0.198735	0.189505	0.883937	0.536721	80	1.25548	0.180499
BGIBMGA004561	2.32439	7.15748	4.74094	4.87644	12.7399	8.80818	2503	0.476657	0.561815
BGIBMGA004562	0.443542	0.542946	0.493244	0.785076	1.41811	1.10159	168	0.564967	0.382867
BGIBMGA004563	0.0719779	7.27475	3.67336	0.644973	13.0825	6.86371	739	0.111598	0.556069
BGIBMGA004564	0	1.01699	0.508493	0.512453	3.72607	2.11926	72	0	0.272938
BGIBMGA004565	0.13095	1.21268	0.671817	0.260756	1.08114	0.670948	75	0.502193	1.12167
BGIBMGA004567	1.72565	15.7585	8.74207	4.30453	17.2751	10.7898	1738	0.400892	0.912209
BGIBMGA004575	0.0943029	0.0677567	0.0810298	0.187782	0.0858725	0.136827	24	0.502193	0.789038
BGIBMGA004576	0.10782	0.122072	0.114946	0.130121	0.292759	0.21144	170	0.828618	0.416971
BGIBMGA004577	0.23203	0.0333427	0.132686	0.107808	0.101418	0.104613	49	2.15225	0.328766
BGIBMGA004588	3.17342	1.82409	2.49876	2.45744	4.54651	3.50198	142	1.29135	0.401206
BGIBMGA004590	2.5928	0.55198	1.57239	3.05954	3.56776	3.31365	44	0.84745	0.154713
BGIBMGA004595	0.815089	0.851843	0.833466	0.747591	4.51271	2.63015	609	1.09029	0.188765
BGIBMGA004599	3.05036	2.92225	2.9863	5.56791	6.6664	6.11715	31	0.547847	0.438354
BGIBMGA004601	0.425961	0.762915	0.594438	0.405662	1.55153	0.978594	214	1.05004	0.491719
BGIBMGA004603	0.966145	0	0.483072	0.0377226	0	0.0188613	18	25.6118	#DIV/0!
BGIBMGA004605	18.3022	16.338	17.3201	4.41751	1.21207	2.81479	210	4.14309	13.4794
BGIBMGA004606	9.89562	14.7712	12.3334	11.3035	7.04114	9.17234	226	0.875444	2.09784
BGIBMGA004610	0.751134	0.479725	0.61543	0.33238	1.45917	0.895775	15	2.25987	0.328766
BGIBMGA004612	1636.88	1329.93	1483.41	1707.88	592.566	1150.22	118202	0.958428	2.24436
BGIBMGA004613	1.57994	0.733859	1.1569	1.11225	0.244143	0.678197	91	1.42049	3.00586
BGIBMGA004614	1.29509	0.281978	0.788536	0.547035	0.128653	0.337844	44	2.36748	2.19177
BGIBMGA004617	1.2964	0.55198	0.924191	0.956105	0.104934	0.53052	24	1.35592	5.26025
BGIBMGA004618	0.594494	0.210286	0.40239	0.200335	0.299824	0.250079	167	2.9675	0.701367
BGIBMGA004627	0.785698	2.63445	1.71007	2.3468	4.57894	3.46287	34	0.334795	0.57534
BGIBMGA004656	0.250917	0.156246	0.203581	0.091601	0.16451	0.128055	62	2.73923	0.949768
BGIBMGA004660	1.71751	0.767843	1.24268	0.760005	0.834118	0.797062	42	2.25987	0.920544
BGIBMGA004662	1.87432	1.7956	1.83496	1.24409	0.682704	0.963396	14	1.50658	2.63013
BGIBMGA004669	12.2537	0.510393	6.38203	9.19433	2.32868	5.7615	56	1.33274	0.219177
BGIBMGA004675	6.86248	0	3.43124	0.0280021	0.0307328	0.0293675	494	245.07	0
BGIBMGA004678	0.162224	0.107592	0.134908	0.372728	0.154539	0.263633	84	0.435234	0.69621
BGIBMGA004679	0.0843646	0.0808214	0.082593	0.279987	0.737498	0.508743	19	0.301316	0.109589
BGIBMGA004680	0.0928212	0.62246	0.35764	0.123221	0.135237	0.129229	12	0.753289	4.60272
BGIBMGA004681	0.24011	0.0492912	0.1447	0.0455355	0.024988	0.0352617	23	5.27302	1.9726
BGIBMGA004685	0.105589	0.075866	0.0907277	0.350428	0.03846	0.194444	29	0.301316	1.9726
BGIBMGA004695	105.959	51.571	78.7648	91.1873	17.0348	54.111	1316	1.16199	3.02739
BGIBMGA004708	4.42302	0.438337	2.43068	0.658025	0.8333	0.745663	92	6.72166	0.526025
BGIBMGA004719	0.0742688	0.320173	0.197221	0.0246482	0.0811553	0.0529017	15	3.01316	3.94519
BGIBMGA004721	0.080983	0.0581863	0.0695847	0.0134382	0.147487	0.0804625	18	6.02631	0.394519
BGIBMGA004725	0.0387886	0.0371596	0.0379741	0.0858206	0.0847706	0.0852956	25	0.451973	0.438354
BGIBMGA004727	0.459695	0.0275242	0.243609	0.114422	0.10465	0.109536	28	4.01754	0.263013
BGIBMGA004728	0.173675	0.0475373	0.110606	0.0164682	0.0542224	0.0353453	39	10.546	0.876709
BGIBMGA004730	0.085352	0.408837	0.247094	0.226612	0.310887	0.26875	15	0.376645	1.31506
BGIBMGA004746	0.383803	0.183842	0.283823	0.700567	0.97858	0.839573	31	0.547847	0.187866
BGIBMGA004751	0.272528	0.0815883	0.177058	0.203504	0.198532	0.201018	55	1.33918	0.410957
BGIBMGA004752	0.148541	0.121221	0.134881	0.30674	0.228442	0.267591	191	0.484257	0.53064
BGIBMGA004760	1.56116	0.393577	0.977369	0.763537	1.7957	1.27962	68	2.04464	0.219177
BGIBMGA004769	0.0312303	0.0299186	0.0305744	0.103646	0.136504	0.120075	13	0.301316	0.219177
BGIBMGA004770	0.855494	0.252174	0.553834	0.17472	2.54079	1.35776	74	4.89638	0.0992501
BGIBMGA004777	1.10489	0	0.552444	0.29335	0.643914	0.468632	11	3.76645	0
BGIBMGA004789	2.47291	4.52273	3.49782	0.746094	3.11163	1.92886	56	3.31447	1.45349
BGIBMGA004793	3.49592	2.51182	3.00387	7.54141	4.45675	5.99908	54	0.463563	0.563599
BGIBMGA004796	0.0648742	0.0310748	0.0479745	0.0322955	0.0472597	0.0397776	13	2.00877	0.657532
BGIBMGA004797	21.382	59.4035	40.3927	45.7609	89.2696	67.5153	9513	0.467254	0.665439
BGIBMGA004798	0.189444	0.080661	0.135052	0.0978011	6.54764	3.32272	447	1.93703	0.0123191
BGIBMGA004799	0.179796	0.123801	0.151798	0.283434	0.249677	0.266555	192	0.634349	0.495844
BGIBMGA004800	4.88228	8.21999	6.55114	9.98394	22.8383	16.4111	2881	0.489014	0.359921
BGIBMGA004801	0.596087	0.190351	0.393219	0.652486	0.556131	0.604308	243	0.913563	0.342277
BGIBMGA004802	3.94621	1.76422	2.85521	2.92491	0.479124	1.70201	165	1.34917	3.68218
BGIBMGA004803	7.3729	2.64872	5.01081	6.4843	0.805655	3.64498	114	1.13704	3.28766
BGIBMGA004805	0.870718	0.695124	0.782921	0.577944	0.317152	0.447548	60	1.50658	2.19177
BGIBMGA004809	4.73796	0.216141	2.47705	0.299509	0.281757	0.290633	180	15.8191	0.76712
BGIBMGA004810	0.226204	0.0866816	0.156443	0.225217	0.2307	0.227959	43	1.00439	0.375732
BGIBMGA004815	0.246603	0.141748	0.194175	0.349193	0.407198	0.378196	90	0.706209	0.348105
BGIBMGA004830	0.266384	0.44382	0.355102	0.445879	5.93981	3.19284	825	0.597436	0.0747195
BGIBMGA004842	2.91235	51.7901	27.3512	0.483273	32.8848	16.684	565	6.02631	1.57489
BGIBMGA004855	0.0768618	0.0981783	0.08752	0.153052	0.0746567	0.113855	20	0.502193	1.31506
BGIBMGA004861	0.159539	0.0946144	0.127077	0.252131	0.309924	0.281027	140	0.632763	0.305283
BGIBMGA004865	14.5241	7.57697	11.0505	18.0574	2.13325	10.0953	4021	0.804329	3.55185
BGIBMGA004867	0.620129	1.51822	1.06917	1.3568	2.30896	1.83288	323	0.457052	0.657532
BGIBMGA004868	3.68099	0	1.84049	0.0740387	0.0812587	0.0776487	35	49.7171	0
BGIBMGA004869	0.76509	0.366479	0.565784	0.931027	0.0928925	0.51196	42	0.82177	3.94519
BGIBMGA004870	72.2655	183.034	127.65	175.349	251.558	213.454	25569	0.412124	0.727601
BGIBMGA004880	1.21538	2.32867	1.77202	3.76466	4.42691	4.09579	38	0.322838	0.526025
BGIBMGA004881	44.5979	0.354563	22.4762	47.6582	0.134808	23.8965	1264	0.935787	2.63013
BGIBMGA004882	0.374863	33.6675	17.0212	0.0622044	21.3004	10.6813	692	6.02631	1.58061
BGIBMGA004885	5.95287	4.35491	5.15389	4.23861	10.2501	7.24434	286	1.40444	0.424867
BGIBMGA004886	11.112	13.1019	12.107	10.7798	27.3982	19.089	184	1.03082	0.478205
BGIBMGA004894	1.2107	0.689913	0.950308	1.28855	1.43701	1.36278	560	0.939586	0.480102
BGIBMGA004895	0.0718892	0.06887	0.0703796	0.127245	0.192024	0.159634	25	0.564967	0.358654
BGIBMGA004921	0.649678	0.26876	0.459219	0.78405	0.580843	0.682446	197	0.828618	0.462707
BGIBMGA004924	0	0.335664	0.167832	1.3954	1.78672	1.59106	14	0	0.187866
BGIBMGA004941	0.81878	2.35318	1.58598	1.63041	1.49117	1.56079	19	0.502193	1.57808
BGIBMGA004951	2.73765	1.24889	1.99327	1.21142	2.65911	1.93527	73	2.25987	0.469665
BGIBMGA004955	8.22109	10.195	9.20805	19.0725	11.5388	15.3057	6420	0.431043	0.883545
BGIBMGA004965	3.38006	0	1.69003	0.0567983	0.0311686	0.0439834	82	59.5098	0
BGIBMGA004970	0.053706	0.128626	0.091166	0.169326	0.0489049	0.109116	38	0.317174	2.63013
BGIBMGA004973	0.738457	0.848931	0.793694	0.833264	0.322772	0.578018	45	0.886222	2.63013
BGIBMGA004991	0.47526	0.113825	0.294542	0.315456	0.360644	0.33805	79	1.50658	0.315615
BGIBMGA004995	1.18375	0.591668	0.887707	0.94514	1.22477	1.08496	286	1.25246	0.483085
BGIBMGA004996	1.15433	0.255196	0.704764	0.471504	0.646854	0.559179	34	2.44819	0.394519
BGIBMGA005004	61.3452	24.1989	42.7721	25.2826	43.5206	34.4016	460	2.42638	0.556034
BGIBMGA005005	13.8544	5.76622	9.81032	5.24807	10.8451	8.04659	1198	2.6399	0.531688
BGIBMGA005009	8.34196	5.11463	6.72829	6.86591	11.0196	8.94275	352	1.21498	0.46414
BGIBMGA005019	0.137704	0.0659601	0.101832	0.0822614	0.150472	0.116367	39	1.67398	0.438354
BGIBMGA005020	2.13107	3.57275	2.85191	0.707256	3.88113	2.29419	23	3.01316	0.920544
BGIBMGA005021	1.86981	0.716513	1.29316	2.4822	2.1794	2.3308	25	0.753289	0.328766
BGIBMGA005024	211.798	1078.71	645.255	67.5191	320.35	193.934	37577	3.13685	3.3673
BGIBMGA005026	0.517182	0.792737	0.65496	0.343282	0.226055	0.284669	21	1.50658	3.50684
BGIBMGA005029	0.623895	0.097125	0.36051	0.181175	0.0340873	0.107631	134	3.44361	2.8493
BGIBMGA005033	0.04491	0.0860477	0.0654789	0.149046	0.130865	0.139956	12	0.301316	0.657532
BGIBMGA005042	0.750866	0.359665	0.555266	0.761432	0.850878	0.806155	165	0.986124	0.422699
BGIBMGA005065	5.01833	0.600946	2.80964	7.49463	1.37091	4.43277	30	0.66959	0.438354
BGIBMGA005069	50.7792	0.100926	25.4401	0.0699273	0.575598	0.322763	983	726.171	0.175342
BGIBMGA005078	0.444905	0.0799161	0.26241	0.239938	0.344362	0.29215	49	1.85425	0.23207
BGIBMGA005080	0.77807	1.19482	0.986445	0.92657	2.54231	1.73444	604	0.839732	0.469973
BGIBMGA005090	0.356263	0.341301	0.348782	0.709415	0.129766	0.419591	11	0.502193	2.63013
BGIBMGA005094	7.60435	9.25607	8.43021	8.17812	3.72523	5.95167	2884	0.929841	2.4847
BGIBMGA005101	5.66713	7.984	6.82556	2.2127	1.21424	1.71347	171	2.56118	6.57532
BGIBMGA005102	1.93613	1.2849	1.61052	2.00306	0.441254	1.22216	638	0.966586	2.91193
BGIBMGA005108	0.187884	2.15992	1.1739	1.3718	3.14802	2.25991	47	0.136962	0.68612
BGIBMGA005111	6.19566	0.0498777	3.12277	0.17279	0.075856	0.124323	127	35.8566	0.657532
BGIBMGA005119	1.1528	0.259856	0.70633	1.039	0.926248	0.982622	754	1.10954	0.280547
BGIBMGA005127	2.25114	0.321195	1.28617	0.317917	0.174459	0.246188	69	7.08092	1.84109
BGIBMGA005138	2.09259	1.84216	1.96738	1.50159	0.762209	1.1319	259	1.39358	2.41687
BGIBMGA005149	5.26314	3.62578	4.44446	0.981304	0.775438	0.878371	196	5.36342	4.67578
BGIBMGA005155	0.475453	0.163975	0.319714	0.656416	0.44334	0.549878	118	0.724316	0.369862
BGIBMGA005167	7.03489	9.45164	8.24327	8.88334	20.0617	14.4725	1348	0.791919	0.471129
BGIBMGA005171	0.0888849	0.0425759	0.0657304	0.019666	0.0323756	0.0260208	14	4.51973	1.31506
BGIBMGA005172	0.0919797	0.0220292	0.0570044	0.106841	0.100508	0.103675	18	0.860902	0.219177
BGIBMGA005182	0.58299	0.208397	0.395693	0.231022	0.323278	0.27715	183	2.52352	0.644639
BGIBMGA005194	0.818461	0	0.409231	0.120724	0.0662484	0.0934862	12	6.7796	0
BGIBMGA005195	0.0851548	0.0407892	0.062972	0.0910632	0.127514	0.109289	93	0.935117	0.31988
BGIBMGA005208	0.394176	0.377622	0.385899	0.261637	1.34004	0.800837	23	1.50658	0.281799
BGIBMGA005221	3.10447	1.0905	2.09748	3.57172	3.5054	3.53856	279	0.86918	0.31109
BGIBMGA005223	22.9463	15.4002	19.1733	12.7353	31.921	22.3281	787	1.80179	0.482449
BGIBMGA005224	6.83395	6.14235	6.48815	5.50445	13.7885	9.64649	1054	1.24153	0.445468
BGIBMGA005233	0.699498	0.268048	0.483773	0.185718	0.305743	0.245731	12	3.76645	0.876709
BGIBMGA005235	6.48727	4.33223	5.40975	5.61033	9.90018	7.75525	1396	1.15631	0.437591
BGIBMGA005240	126.38	321.946	224.163	123.463	134.857	129.16	40458	1.02363	2.38731
BGIBMGA005241	0.218086	0.0417854	0.129936	0.0579024	0.0953233	0.0766129	11	3.76645	0.438354
BGIBMGA005242	0.298405	0	0.149202	0.462158	0.0724609	0.26731	11	0.645676	0
BGIBMGA005254	0.914595	6.00811	3.46135	2.42827	11.8024	7.11536	207	0.376645	0.509057
BGIBMGA005259	10.792	0.195071	5.49356	7.16328	0.445009	3.80414	220	1.50658	0.438354
BGIBMGA005261	0.292056	0.27979	0.285923	0.0969268	0.106379	0.101653	12	3.01316	2.63013
BGIBMGA005266	3.30724	1.05611	2.18167	5.78579	2.98824	4.38701	672	0.571613	0.353423
BGIBMGA005272	0.239254	0.0764019	0.157828	0.132339	0.174292	0.153316	19	1.80789	0.438354
BGIBMGA005277	1.49867	0.971231	1.23495	0.292575	0.192663	0.242619	73	5.12237	5.04108
BGIBMGA005291	22.2865	12.9777	17.6321	24.0745	28.6506	26.3625	255	0.925729	0.452966
BGIBMGA005292	9.24002	11.7624	10.5012	9.17179	29.7498	19.4608	5441	1.00744	0.395376
BGIBMGA005293	0.474655	0.568401	0.521528	0.531656	1.46956	1.00061	131	0.892787	0.386783
BGIBMGA005294	0.752993	0.21641	0.484702	0.574774	0.548542	0.561658	69	1.31007	0.394519
BGIBMGA005297	0.110489	0.176414	0.143451	0.0488917	0.187808	0.11835	17	2.25987	0.939331
BGIBMGA005299	2818.27	561.04	1689.65	3082.44	2549.49	2815.96	20487	0.914297	0.22006
BGIBMGA005300	1.34149	0.272223	0.806854	1.89927	2.92212	2.41069	1286	0.706317	0.0931593
BGIBMGA005301	462.316	89.0148	275.666	323.841	334.585	329.213	9928	1.4276	0.266046
BGIBMGA005302	4470.2	4756.98	4613.59	353.201	2074.17	1213.69	87758	12.6562	2.29344
BGIBMGA005303	32.6693	18.3809	25.5251	14.8005	15.866	15.3333	185	2.20731	1.15851
BGIBMGA005322	3.2231	0.617547	1.92032	0.285247	0	0.142623	20	11.2993	#DIV/0!
BGIBMGA005334	0.997233	0.8492	0.923216	0.330959	0.443952	0.387456	54	3.01316	1.91282
BGIBMGA005336	15.1412	14.5906	14.8659	17.558	32.7659	25.162	1143	0.862351	0.445299
BGIBMGA005340	1.35392	0.30519	0.829556	1.42731	0.696218	1.06176	60	0.948586	0.438354
BGIBMGA005349	0.233119	0.334993	0.284056	0.851039	0.594382	0.72271	23	0.273923	0.563599
BGIBMGA005359	2.64283	0.843946	1.74339	3.0536	5.49055	4.27208	160	0.865481	0.153709
BGIBMGA005361	0.547776	0.699693	0.623734	1.09077	1.19714	1.14395	25	0.502193	0.584473
BGIBMGA005363	2.33352	0.745173	1.53935	2.58148	2.83322	2.70735	14	0.903947	0.263013
BGIBMGA005371	0.0803555	1.00075	0.540552	1.06673	0.878064	0.972397	49	0.0753289	1.13972
BGIBMGA005375	0.0201757	0.0773135	0.0487446	0.107134	0.102884	0.105009	20	0.188322	0.751465
BGIBMGA005378	0.680045	0.651484	0.665764	0.902767	1.84006	1.37141	54	0.753289	0.354056
BGIBMGA005390	0.448539	0.0537126	0.251126	0.334935	0.163377	0.249156	22	1.33918	0.328766
BGIBMGA005394	0.0413599	0	0.0206799	0.219623	0.0903899	0.155006	12	0.188322	0
BGIBMGA005403	0.0952459	0.136869	0.116057	0.37932	0.329579	0.354449	53	0.251096	0.415283
BGIBMGA005410	0.207767	0.056869	0.132318	0.0985049	0.0648664	0.0816856	17	2.10921	0.876709
BGIBMGA005417	0.0571522	0.0273759	0.0422641	0.0758702	0.104086	0.0899781	24	0.753289	0.263013
BGIBMGA005424	0.715998	0.520099	0.618048	0.814711	1.24953	1.03212	534	0.878837	0.416236
BGIBMGA005440	0.266262	0.102032	0.184147	0.229753	0.504316	0.367035	53	1.15891	0.202317
BGIBMGA005443	0	0	0	0.0835792	0.385264	0.234422	26	0	0
BGIBMGA005456	0.630304	0.436101	0.533202	0.674037	0.204074	0.439055	68	0.935117	2.13698
BGIBMGA005458	0.201359	0.0428671	0.122113	0.089102	0.0570447	0.0730734	41	2.25987	0.751465
BGIBMGA005463	0.86547	0.0518201	0.458645	0.179519	0.197025	0.188272	27	4.82105	0.263013
BGIBMGA005467	2.46934	0.946252	1.70779	2.0488	1.97876	2.01378	75	1.20526	0.478205
BGIBMGA005471	11.8445	0.735158	6.28981	4.49564	1.05729	2.77646	1249	2.63466	0.695321
BGIBMGA005475	31.7545	8.16617	19.9603	11.2989	2.41489	6.85692	4736	2.81039	3.38159
BGIBMGA005489	68.735	85.9531	77.3441	91.6299	215.577	153.604	3077	0.750137	0.398711
BGIBMGA005513	0.168967	0.102234	0.135601	0.171181	0.0388704	0.105026	66	0.987068	2.63013
BGIBMGA005516	0.0328943	0.0945385	0.0637164	0.131003	0.0958519	0.113427	14	0.251096	0.986298
BGIBMGA005524	0.18792	0.0635392	0.12573	0.0953841	0.17716	0.136272	58	1.97014	0.358654
BGIBMGA005531	0.306398	0.70447	0.505434	0.52877	1.91957	1.22417	73	0.579453	0.366994
BGIBMGA005539	0.560674	0.161138	0.360906	0.684757	0.049013	0.366885	163	0.818792	3.28766
BGIBMGA005540	0.533784	0.323865	0.428824	0.690889	0.7453	0.718095	330	0.772604	0.434543
BGIBMGA005554	0.275613	0.440063	0.357838	0.3049	0.892353	0.598626	79	0.903947	0.493149
BGIBMGA005575	1.02612	0.925202	0.975662	1.32213	0.351771	0.836948	74	0.776116	2.63013
BGIBMGA005577	622.561	57.9987	340.28	655.036	369.714	512.375	22731	0.950422	0.156874
BGIBMGA005582	4.61936	3.71159	4.16548	3.00431	1.68256	2.34344	823	1.53758	2.20591
BGIBMGA005594	2.27115	1.54252	1.90684	2.28936	0.53092	1.41014	951	0.992047	2.90537
BGIBMGA005604	16.1308	16.7526	16.4417	11.9754	8.32302	10.1492	3070	1.347	2.0128
BGIBMGA005614	2.54219	1.33737	1.93978	2.90661	4.95635	3.93148	1029	0.874624	0.269829
BGIBMGA005616	0.362737	0.119828	0.241283	0.265676	0.27336	0.269518	101	1.36534	0.438354
BGIBMGA005618	6.01059	1.35486	3.68273	6.33637	4.37861	5.35749	65	0.948586	0.309427
BGIBMGA005620	0.0821374	0.118032	0.100085	0.163558	0.239343	0.20145	19	0.502193	0.493149
BGIBMGA005627	0.0437974	0.104895	0.0743461	0.101748	0.0957169	0.0987323	20	0.430451	1.09589
BGIBMGA005639	1.40046	0.670824	1.03564	2.03343	1.59409	1.81376	84	0.688721	0.42082
BGIBMGA005644	6.9557	4.29908	5.62739	3.42543	3.43256	3.42899	95	2.03061	1.25244
BGIBMGA005645	1.64333	0.575228	1.10928	1.32151	1.22016	1.27083	187	1.24352	0.471438
BGIBMGA005654	0.824567	0.877707	0.851137	1.15543	1.85211	1.50377	263	0.713642	0.473897
BGIBMGA005663	0.129448	0.0413373	0.0853929	0.143204	0.125735	0.134469	13	0.903947	0.328766
BGIBMGA005669	0.762036	0.567802	0.664919	0.393405	0.215884	0.304644	53	1.93703	2.63013
BGIBMGA005670	0.169876	0.108494	0.139185	0.0751706	0.495006	0.285088	38	2.25987	0.219177
BGIBMGA005673	5.36054	13.972	9.66627	19.3398	17.9304	18.6351	4578	0.277177	0.779233
BGIBMGA005678	1.18654	0.0757803	0.631159	0.157514	0.0576248	0.10757	20	7.53289	1.31506
BGIBMGA005680	1.64184	0.0674094	0.854625	1.58797	0.478421	1.03319	406	1.03393	0.1409
BGIBMGA005682	5.67639	4.095	4.8857	6.1321	9.10738	7.61974	1379	0.925684	0.449636
BGIBMGA005683	2.08883	1.46748	1.77815	2.39002	3.42015	2.90509	599	0.873982	0.429067
BGIBMGA005692	11.7599	19.7707	15.7653	20.0499	55.6846	37.8672	1206	0.58653	0.355047
BGIBMGA005715	1.95438	1.49784	1.72611	0.90806	0.284746	0.596403	27	2.15225	5.26025
BGIBMGA005716	0.420303	0.563712	0.492008	1.11592	0.244947	0.680431	36	0.376645	2.30136
BGIBMGA005720	9.81061	8.72725	9.26893	5.34902	17.8672	11.6081	147	1.8341	0.488452
BGIBMGA005724	0.926867	3.9522	2.43954	1.9904	7.95685	4.97362	1044	0.46567	0.496704
BGIBMGA005736	0.55823	0.0772467	0.317738	0.119392	0.135554	0.127473	162	4.67559	0.569861
BGIBMGA005746	0.0753479	0.108275	0.0918115	0.125032	0.329338	0.227185	22	0.602631	0.328766
BGIBMGA005751	0.764672	0.427325	0.595998	0.296074	0.185684	0.240879	30	2.58271	2.30136
BGIBMGA005754	0.843599	0.0621668	0.452883	0.0430726	0	0.0215363	15	19.5855	#DIV/0!
BGIBMGA005755	85.0161	156.579	120.797	40.749	71.8842	56.3166	2542	2.08633	2.17821
BGIBMGA005762	0.0647123	0.0371967	0.0509545	0.163222	0.480846	0.322034	78	0.396468	0.0773567
BGIBMGA005766	194.888	258.968	226.928	19.9994	1628.64	824.317	12780	9.74468	0.159009
BGIBMGA005769	59.1403	98.5724	78.8563	119.845	134.613	127.229	7232	0.493471	0.732263
BGIBMGA005780	3.31781	0.706325	2.01207	1.10111	0.939931	1.02052	38	3.01316	0.751465
BGIBMGA005781	50.8722	33.433	42.1526	3.91832	0.252966	2.08564	530	12.9832	132.164
BGIBMGA005785	0.634649	0.0949991	0.364824	0.144805	0.216718	0.180761	63	4.38277	0.438354
BGIBMGA005786	0.888105	0.751361	0.819733	0.757909	7.50316	4.13054	1137	1.17178	0.100139
BGIBMGA005787	0.237191	0.0826287	0.15991	0.186061	0.50266	0.344361	60	1.2748	0.164383
BGIBMGA005794	11.922	11.5735	11.7477	10.6565	23.623	17.1398	456	1.11875	0.489926
BGIBMGA005801	0.0235781	0.0112939	0.017436	0.0313002	0.0429406	0.0371204	12	0.753289	0.263013
BGIBMGA005802	0.189409	0.0362909	0.11285	0.075433	0.0827889	0.079111	12	2.51096	0.438354
BGIBMGA005814	0.15342	0	0.0767102	0.152751	0.111764	0.132257	14	1.00439	0
BGIBMGA005819	0.0929691	0.267194	0.180081	0	0.169316	0.084658	13	#DIV/0!	1.57808
BGIBMGA005823	12.1242	1.81014	6.96719	6.1663	0.344116	3.25521	151	1.96621	5.26025
BGIBMGA005824	0.292568	0.241041	0.266805	0.198078	0.775797	0.486937	326	1.47704	0.310702
BGIBMGA005827	3.33361	0	1.6668	0.058229	0	0.0291145	39	57.25	#DIV/0!
BGIBMGA005833	0.695536	0.499744	0.59764	0.173125	0.506686	0.339906	25	4.01754	0.986298
BGIBMGA005854	1.45276	1.14406	1.29841	1.63437	2.43949	2.03693	687	0.888881	0.468975
BGIBMGA005857	0.997233	0.716513	0.856873	0.661919	1.81617	1.23904	21	1.50658	0.394519
BGIBMGA005862	4.53943	4.80287	4.67115	5.79624	10.3988	8.09752	1786	0.783169	0.461868
BGIBMGA005863	0.124084	0.154534	0.139309	0.140015	0.0361572	0.0880859	44	0.886222	4.27396
BGIBMGA005871	1.01164	0.646104	0.828874	0.335742	0.49131	0.413526	17	3.01316	1.31506
BGIBMGA005876	1.85217	0.515462	1.18381	1.45603	0.211059	0.833547	471	1.27206	2.44226
BGIBMGA005881	3.14612	3.01399	3.08006	2.80423	6.94117	4.8727	223	1.12192	0.434219
BGIBMGA005890	0.176849	0	0.0884246	0.234769	0.193247	0.214008	18	0.753289	0
BGIBMGA005891	6.48201	12.0927	9.28737	9.05784	3.97645	6.51714	112	0.715625	3.04108
BGIBMGA005913	0.158159	0.129871	0.144015	0.389922	0.411486	0.400704	64	0.405617	0.315615
BGIBMGA005919	0.617334	0.0739259	0.34563	0.614639	0.224859	0.419749	50	1.00439	0.328766
BGIBMGA005940	1.00583	1.68628	1.34605	2.33669	2.38137	2.35903	38	0.430451	0.708111
BGIBMGA005942	143.523	187.76	165.642	81.3743	42.3868	61.8806	5097	1.76374	4.42969
BGIBMGA005951	13.8938	1.66378	7.77878	17.8154	4.02555	10.9205	304	0.779876	0.413306
BGIBMGA005953	6.48133	8.87186	7.67659	10.6693	17.9096	14.2895	4586	0.607473	0.495369
BGIBMGA005978	0.96604	0.616979	0.79151	1.06869	1.32929	1.19899	47	0.903947	0.46414
BGIBMGA005983	0.403924	0.11056	0.257242	0.114903	0.630539	0.372721	27	3.51535	0.175342
BGIBMGA005990	0.682888	0.280374	0.481631	0.712282	0.639607	0.675945	30	0.958732	0.438354
BGIBMGA005993	0.536805	0.0605012	0.298653	0.544941	0.322044	0.433493	59	0.98507	0.187866
BGIBMGA006004	0.443383	0.10619	0.274787	0.426732	0.274547	0.35064	71	1.03902	0.386783
BGIBMGA006008	0.769415	1.3689	1.06916	1.27676	0.600541	0.93865	90	0.602631	2.27944
BGIBMGA006017	2.47495	1.69358	2.08426	0.23468	1.03026	0.632471	17	10.546	1.64383
BGIBMGA006018	41.4012	30.6482	36.0247	13.7402	17.1364	15.4383	375	3.01316	1.78849
BGIBMGA006021	2.3616	2.47585	2.41872	3.46038	6.2161	4.83824	839	0.682467	0.398296
BGIBMGA006029	2.93399	1.27062	2.1023	2.98787	3.04501	3.01644	322	0.981966	0.41728
BGIBMGA006030	0.220227	0.0421955	0.131211	0.204648	0.192518	0.198583	19	1.07613	0.219177
BGIBMGA006031	0.0606635	0.193719	0.127191	0.201329	0.250423	0.225876	45	0.301316	0.773567
BGIBMGA006032	1.12418	6.91869	4.02143	3.143	12.0112	7.5771	868	0.357677	0.576019
BGIBMGA006037	94.4497	79.2041	86.8269	128.607	202.8	165.703	12298	0.734406	0.390554
BGIBMGA006043	3.32019	3.46991	3.39505	2.80483	0.561921	1.68338	356	1.18374	6.17508
BGIBMGA006048	3.86578	1.02606	2.44592	6.18712	2.15783	4.17248	1029	0.624811	0.475503
BGIBMGA006050	0.0674234	0.0645917	0.0660076	0.0335645	0.061396	0.0474803	16	2.00877	1.05205
BGIBMGA006053	0.311137	0.596138	0.453638	0.0688396	0.151105	0.109972	12	4.51973	3.94519
BGIBMGA006057	1.21042	0.331311	0.770867	0.918201	0.724314	0.821257	91	1.31826	0.457413
BGIBMGA006058	0.312028	0.12811	0.220069	0.073968	0.0649449	0.0694565	29	4.21842	1.9726
BGIBMGA006059	0.138195	0.132391	0.135293	0.104832	0.38831	0.246571	49	1.31826	0.340942
BGIBMGA006060	0.565155	0.730916	0.648035	0.881543	3.56125	2.2214	267	0.641097	0.205241
BGIBMGA006066	8.96643	18.99	13.9782	7.37606	47.4781	27.4271	16793	1.21561	0.399973
BGIBMGA006067	0.390736	0.181491	0.286114	0.400819	0.370901	0.38586	143	0.974845	0.489326
BGIBMGA006068	0.864268	0	0.432134	1.26206	0.125921	0.69399	17	0.684808	0
BGIBMGA006070	0.0476554	0.106526	0.0770906	0.158158	0.0694322	0.113795	31	0.301316	1.53424
BGIBMGA006071	0.421467	0.201883	0.311675	0.0466252	0.25586	0.151243	15	9.03947	0.789038
BGIBMGA006073	1.19057	1.52076	1.35567	0.263417	2.02373	1.14357	15	4.51973	0.751465
BGIBMGA006074	3.93291	2.03162	2.98226	3.89014	4.26949	4.07982	461	1.01099	0.475845
BGIBMGA006076	0.458453	0.0439198	0.251186	0.243441	0.40077	0.322105	31	1.88322	0.109589
BGIBMGA006079	0.040583	0	0.0202915	0.215498	0.206948	0.211223	16	0.188322	0
BGIBMGA006080	0.0506078	0.242412	0.14651	0.15116	0.129034	0.140097	28	0.334795	1.87866
BGIBMGA006081	16.5493	44.655	30.6022	36.4078	48.0656	42.2367	5092	0.454554	0.929043
BGIBMGA006083	52.215	24.7532	38.4841	15.0065	28.8224	21.9145	1042	3.47948	0.858817
BGIBMGA006086	0.0811802	0	0.0405901	0.0538838	0.0591384	0.0565111	12	1.50658	0
BGIBMGA006094	0.261386	0.031301	0.146344	0.390367	0.190415	0.290391	35	0.66959	0.164383
BGIBMGA006112	2.29758	0.0435859	1.17058	1.25325	0.149146	0.701196	195	1.83331	0.292236
BGIBMGA006113	0.242402	0.309629	0.276015	0.321792	0.0588619	0.190327	14	0.753289	5.26025
BGIBMGA006116	0.134069	0.15179	0.142929	0.0647191	0.106545	0.0856323	44	2.07154	1.42465
BGIBMGA006119	0.86214	0.825931	0.844035	0.3815	0.942081	0.661791	25	2.25987	0.876709
BGIBMGA006132	1.20205	0.520061	0.861055	0.643441	2.85299	1.74822	171	1.86816	0.182286
BGIBMGA006133	0.283654	0.18116	0.232407	0.125518	1.44646	0.785988	28	2.25987	0.125244
BGIBMGA006137	0.900975	0.431567	0.666271	0.996712	1.42208	1.2094	32	0.903947	0.303476
BGIBMGA006142	1.76782	0.564525	1.16617	4.69361	0.429276	2.56144	17	0.376645	1.31506
BGIBMGA006143	5.18561	4.34684	4.76623	5.88005	0.629605	3.25483	90	0.881899	6.90408
BGIBMGA006150	0.137482	0.073171	0.105326	0.0608362	0.089025	0.0749306	28	2.25987	0.821915
BGIBMGA006151	0.544199	0.36494	0.454569	0.156527	0.118932	0.137729	146	3.47672	3.06848
BGIBMGA006160	1.07061	0.322887	0.696747	0.815898	1.41541	1.11565	231	1.31218	0.228123
BGIBMGA006168	9.04467	14.2969	11.6708	8.10466	5.60055	6.85261	97	1.11598	2.55277
BGIBMGA006180	0.29984	0.121528	0.210684	0.239845	0.571274	0.40556	409	1.25014	0.212731
BGIBMGA006182	0.29917	0.143303	0.221236	0.0661919	0.0726467	0.0694193	13	4.51973	1.9726
BGIBMGA006188	2.5928	3.10489	2.84885	6.02346	3.30542	4.66444	30	0.430451	0.939331
BGIBMGA006204	0.342632	0.218828	0.28073	0.285395	0.469838	0.377616	245	1.20055	0.465752
BGIBMGA006205	8.43443	10.3247	9.37956	8.70862	20.8225	14.7655	130	0.968515	0.495844
BGIBMGA006212	0.0379847	0.0485191	0.0432519	0.0840418	0.0461186	0.0650802	22	0.451973	1.05205
BGIBMGA006213	6.83459	3.19937	5.01698	6.05357	12.7301	9.39184	3314	1.12902	0.251323
BGIBMGA006214	22.5496	7.66871	15.1092	18.9137	28.3838	23.6487	4616	1.19224	0.270179
BGIBMGA006223	0.890658	0.568834	0.729746	1.67501	1.24359	1.4593	77	0.531733	0.457413
BGIBMGA006230	1.56336	1.41888	1.49112	1.09231	0.359647	0.725977	63	1.43125	3.94519
BGIBMGA006238	0.0752993	0.577094	0.326197	0.199921	0.109708	0.154815	30	0.376645	5.26025
BGIBMGA006239	2.44181	1.83073	2.13627	0.792767	0.174015	0.483391	218	3.08012	10.5205
BGIBMGA006244	0.80838	0.290411	0.549396	0.961349	0.0981485	0.529749	80	0.840881	2.95889
BGIBMGA006251	0.170829	0.163654	0.167242	0.0453555	0.0746676	0.0600116	15	3.76645	2.19177
BGIBMGA006253	2.46341	0	1.23171	0.074323	0	0.0371615	23	33.1447	#DIV/0!
BGIBMGA006259	0.454977	0.581158	0.518067	0.90598	0.552405	0.729192	63	0.502193	1.05205
BGIBMGA006270	1.16443	3.34659	2.25551	0.30916	2.37516	1.34216	36	3.76645	1.409
BGIBMGA006277	0.929074	0.370856	0.649965	0.385424	0.338407	0.361916	61	2.41053	1.09589
BGIBMGA006280	3.15747	2.4487	2.80309	1.89619	0.219064	1.05763	59	1.66517	11.178
BGIBMGA006281	6.33444	7.43868	6.88656	2.57696	8.78249	5.67973	147	2.4581	0.84699
BGIBMGA006282	31.6589	0.0578251	15.8584	0.160258	0.109928	0.135093	1064	197.55	0.526025
BGIBMGA006283	16.5496	12.7173	14.6334	19.0456	25.247	22.1463	11125	0.868943	0.503716
BGIBMGA006286	1.6469	0.97091	1.3089	1.51357	2.72248	2.11803	137	1.08808	0.356627
BGIBMGA006287	0.947731	0.100881	0.524306	0.139792	0.460271	0.300031	18	6.7796	0.219177
BGIBMGA006288	30.2123	0	15.1061	29.8588	0.0607987	14.9598	902	1.01184	0
BGIBMGA006290	0.147654	0	0.073827	0.137209	0.0430254	0.090117	14	1.07613	0
BGIBMGA006291	0.177319	0.0566241	0.116972	0.274626	0.287054	0.28084	53	0.645676	0.19726
BGIBMGA006294	0.486963	0.373209	0.430086	0.258579	0.0709488	0.164764	14	1.88322	5.26025
BGIBMGA006302	0.117706	0.0281907	0.0729484	0.117192	0.235804	0.176498	22	1.00439	0.119551
BGIBMGA006313	0.276953	0.113709	0.195331	0.131306	0.0576444	0.0944754	17	2.10921	1.9726
BGIBMGA006322	0.98432	0.504384	0.744352	0.911648	1.36742	1.13953	208	1.07971	0.368859
BGIBMGA006324	1.82238	0.231377	1.02688	2.72528	0.591809	1.65854	318	0.668695	0.390965
BGIBMGA006337	1.1217	0.537295	0.829498	0.449289	0.154975	0.302132	133	2.49662	3.46699
BGIBMGA006339	0.533082	0.32948	0.431281	0.599239	0.707783	0.653511	320	0.889599	0.465509
BGIBMGA006342	0.0628945	0.120506	0.0917002	0.171625	0.0661809	0.118903	77	0.366465	1.82086
BGIBMGA006345	1.35923	0.885457	1.12234	2.08407	2.39622	2.24015	641	0.652198	0.369522
BGIBMGA006348	2.23518	2.52198	2.37858	1.78033	1.03728	1.40881	542	1.25548	2.43134
BGIBMGA006355	0.308463	0.073877	0.19117	0.102372	0.280888	0.19163	12	3.01316	0.263013
BGIBMGA006373	9.26002	3.54844	6.40423	8.60495	8.09492	8.34993	60	1.07613	0.438354
BGIBMGA006383	0.140405	0.134508	0.137456	0.217454	0.272753	0.245103	42	0.645676	0.493149
BGIBMGA006389	1.74516	0.716513	1.23083	0	0.363234	0.181617	12	#DIV/0!	1.9726
BGIBMGA006391	3.71975	0.83149	2.27562	2.79821	2.89043	2.84432	103	1.32933	0.28767
BGIBMGA006392	0.394176	0.0871434	0.24066	0.583652	0.176708	0.38018	53	0.675363	0.493149
BGIBMGA006400	0.270442	0.629202	0.449822	0.410302	0.30959	0.359946	51	0.659128	2.03237
BGIBMGA006413	0	0	0	0.920862	0.101066	0.510964	11	0	0
BGIBMGA006418	5.10339	0.183339	2.64336	1.77839	0.185887	0.982137	129	2.86967	0.986298
BGIBMGA006419	6.54251	0.87605	3.70928	2.17407	0.532932	1.3535	1379	3.00933	1.64383
BGIBMGA006420	0.072771	0.0348574	0.0538142	0.0644029	0.0706833	0.0675431	25	1.12993	0.493149
BGIBMGA006422	0.31064	0.178556	0.244598	0.247427	0.407332	0.327379	23	1.25548	0.438354
BGIBMGA006429	1.5983	0.637991	1.11815	1.85655	1.55245	1.7045	54	0.860902	0.410957
BGIBMGA006431	4.32134	0	2.16067	3.15515	1.88881	2.52198	27	1.36962	0
BGIBMGA006444	0.301749	0.211989	0.256869	0.37387	0.468947	0.421409	86	0.807095	0.452053
BGIBMGA006445	0.857913	0	0.428957	2.13542	1.24995	1.69268	27	0.401754	0
BGIBMGA006455	3.24101	4.13985	3.69043	1.43416	3.14802	2.29109	26	2.25987	1.31506
BGIBMGA006456	0.367104	0.180867	0.273986	0.222782	0.0611267	0.141954	93	1.64782	2.95889
BGIBMGA006466	0.936621	0.640917	0.788769	1.17233	1.40361	1.28797	198	0.798943	0.456619
BGIBMGA006468	0.182926	0.0292072	0.106067	0	0.155468	0.0777341	14	#DIV/0!	0.187866
BGIBMGA006476	6.06262	10.1716	8.11712	13.7707	19.6539	16.7123	12132	0.440254	0.517538
BGIBMGA006493	2.52957	1.8175	2.17353	1.67901	4.14618	2.9126	40	1.50658	0.438354
BGIBMGA006494	1.25458	2.00315	1.62887	1.94305	0.913942	1.4285	18	0.645676	2.19177
BGIBMGA006502	0.175268	0.151117	0.163193	0.372273	0.153216	0.262745	63	0.470806	0.986298
BGIBMGA006509	18.1728	20.0709	19.1218	21.666	9.95	15.808	738	0.838769	2.01717
BGIBMGA006510	25.1504	18.4522	21.8013	36.7866	45.431	41.1088	5701	0.683683	0.406158
BGIBMGA006518	2.34743	3.40382	2.87562	1.75289	0.743506	1.2482	1499	1.33918	4.57806
BGIBMGA006520	2.02971	0.0371554	1.03343	0.0171622	0.0376716	0.0274169	166	118.266	0.986298
BGIBMGA006521	0.679667	0.759642	0.719655	0.526322	0.082521	0.304421	21	1.29135	9.20544
BGIBMGA006535	1.10477	0.881978	0.993375	1.09995	1.9226	1.51127	103	1.00439	0.458743
BGIBMGA006539	1.22424	0.11927	0.671755	0.220365	0.204064	0.212215	189	5.55551	0.584473
BGIBMGA006542	0.491268	1.09815	0.794709	0.271735	0.119294	0.195514	27	1.80789	9.20544
BGIBMGA006543	0.563653	4.85982	2.71174	0	6.77509	3.38755	53	#DIV/0!	0.717307
BGIBMGA006544	0.284576	0.176837	0.230707	0.21952	0.543485	0.381503	201	1.29636	0.325377
BGIBMGA006545	8.76794	6.53976	7.65385	8.14768	0.729977	4.43883	461	1.07613	8.95887
BGIBMGA006546	0.992145	0.190095	0.59112	0.965861	0.530024	0.747943	51	1.02721	0.358654
BGIBMGA006547	2.04695	0.735368	1.39116	1.52851	1.86396	1.69624	30	1.33918	0.394519
BGIBMGA006550	2.17274	1.04074	1.60674	0.865302	1.58281	1.22405	31	2.51096	0.657532
BGIBMGA006561	0.058705	0.224958	0.141831	0.292243	0.256594	0.274419	37	0.200877	0.876709
BGIBMGA006564	0.209097	0.600946	0.405022	0.971526	0.609295	0.790411	15	0.215225	0.986298
BGIBMGA006570	0.537678	0	0.268839	0.401498	0.0489612	0.22523	18	1.33918	0
BGIBMGA006571	0.120971	0.057945	0.0894579	0.32118	0.264375	0.292778	17	0.376645	0.219177
BGIBMGA006576	0.59834	1.33749	0.967915	0.132384	0.87176	0.502072	17	4.51973	1.53424
BGIBMGA006584	0.236035	0.195287	0.215661	0.178033	0.453315	0.315674	124	1.32579	0.430797
BGIBMGA006599	0.219621	0.0823295	0.150975	0.209155	0.396498	0.302827	122	1.05004	0.207642
BGIBMGA006625	0.425826	0.0679902	0.246908	0.0471074	0.155103	0.101105	11	9.03947	0.438354
BGIBMGA006632	8.46423	8.982	8.72312	7.04434	4.31624	5.68029	528	1.20157	2.08098
BGIBMGA006636	0.818726	0.695548	0.757137	0.769011	0.315094	0.542052	203	1.06465	2.20743
BGIBMGA006643	3.09647	0.702573	1.89952	0.0927202	0.254405	0.173562	371	33.3958	2.76163
BGIBMGA006644	1.26995	0.304152	0.787049	1.15903	5.31952	3.23928	67	1.09569	0.0571767
BGIBMGA006647	2.84862	2.30223	2.57542	2.85564	4.65419	3.75491	1360	0.997544	0.494657
BGIBMGA006659	0.100065	0.0479314	0.0739984	0.332095	0.218688	0.275391	19	0.301316	0.219177
BGIBMGA006660	8.54771	6.55097	7.54934	3.68783	5.39661	4.54222	199	2.31781	1.2139
BGIBMGA006661	0.64249	0.615506	0.628998	0.341165	0.280826	0.310996	17	1.88322	2.19177
BGIBMGA006663	0	4.19816	2.09908	0.727179	0.798091	0.762635	12	0	5.26025
BGIBMGA006670	0.742766	0.415083	0.578925	1.35579	1.08219	1.21899	76	0.547847	0.38356
BGIBMGA006673	2.2224	3.1936	2.708	5.53175	6.47593	6.00384	41	0.401754	0.493149
BGIBMGA006674	3.93982	1.33675	2.63829	4.82155	3.64741	4.23448	429	0.817127	0.366493
BGIBMGA006675	0.567767	0.362615	0.465191	1.06777	0.896153	0.98196	40	0.531733	0.404635
BGIBMGA006676	3.60541	3.2043	3.40485	1.72996	1.96195	1.84595	282	2.0841	1.63322
BGIBMGA006677	4.29034	2.50619	3.39826	2.70882	0.762302	1.73556	230	1.58384	3.28766
BGIBMGA006681	4.38907	2.68636	3.53772	5.26008	0.888157	3.07412	134	0.834413	3.02465
BGIBMGA006688	1.69961	1.49621	1.59791	0.579309	1.0039	0.791603	120	2.93386	1.49041
BGIBMGA006691	0.223423	0.0951285	0.159276	0.115343	0.217013	0.166178	32	1.93703	0.438354
BGIBMGA006695	0.560943	0.44782	0.504382	0.434384	1.63455	1.03447	42	1.29135	0.273972
BGIBMGA006696	0.83215	0.377622	0.604886	0.552345	0.0319056	0.292125	48	1.50658	11.8356
BGIBMGA006698	3.44841	5.30932	4.37886	5.33395	12.5381	8.93603	2224	0.646501	0.423455
BGIBMGA006699	8.98567	4.61158	6.79863	5.47741	25.5491	15.5132	1246	1.6405	0.180499
BGIBMGA006710	0.535408	0.0205169	0.277963	0.398026	0.202819	0.300422	67	1.34516	0.101159
BGIBMGA006715	4.52915	6.2469	5.38803	1.86549	5.37627	3.62088	2101	2.42787	1.16194
BGIBMGA006717	1.8342	2.87638	2.35529	1.82232	1.23406	1.52819	794	1.00652	2.33084
BGIBMGA006718	0.109511	0.074937	0.092224	0.218066	0.159554	0.18881	47	0.502193	0.469665
BGIBMGA006719	0.0871802	0.0556792	0.0714297	0.15431	0.148188	0.151249	20	0.564967	0.375732
BGIBMGA006727	6.91951	4.57644	5.74797	10.1081	10.6509	10.3795	1435	0.684548	0.429674
BGIBMGA006737	5.65098	3.02528	4.33813	5.40567	6.35659	5.88113	309	1.04538	0.475928
BGIBMGA006740	0.477936	0	0.238968	0.594812	0.0435211	0.319167	24	0.803508	0
BGIBMGA006742	0.0539668	0	0.0269834	0.0597013	0.0393139	0.0495076	11	0.903947	0
BGIBMGA006745	2.12327	0.12403	1.12365	1.7187	0.829972	1.27433	231	1.23539	0.149439
BGIBMGA006746	0.4721	0	0.23605	0.71625	0.098262	0.407256	25	0.659128	0
BGIBMGA006747	0.406133	0.222329	0.314231	0.346594	0.71852	0.532557	37	1.17178	0.309427
BGIBMGA006748	0.742215	0.711043	0.726629	0.344855	0.756968	0.550911	41	2.15225	0.939331
BGIBMGA006757	0	0	0	0.0950239	1.56436	0.82969	16	0	0
BGIBMGA006758	749.357	606.109	677.733	357.408	241.422	299.415	4111	2.09664	2.51058
BGIBMGA006759	0.0747445	0.0429632	0.0588539	0.0893018	0.11979	0.104546	28	0.836988	0.358654
BGIBMGA006762	0.0264033	0.0252944	0.0258489	0.0876267	0.134641	0.111134	14	0.301316	0.187866
BGIBMGA006766	13.4886	14.2143	13.8514	11.0422	3.93048	7.48633	224	1.22155	3.61642
BGIBMGA006767	2.64697	2.06148	2.35423	1.95286	0.749114	1.35099	921	1.35543	2.75189
BGIBMGA006768	1.40158	0.252975	0.827276	2.26509	0.11838	1.19174	258	0.618773	2.13698
BGIBMGA006769	1.38919	0.95945	1.17432	0.568262	1.05907	0.813669	291	2.44464	0.905933
BGIBMGA006771	18.3211	10.4694	14.3952	17.1743	4.33178	10.7531	380	1.06677	2.41687
BGIBMGA006775	0.216067	1.24196	0.729011	1.14733	0.787006	0.967166	20	0.188322	1.57808
BGIBMGA006808	6.10091	4.65545	5.37818	8.59106	10.1017	9.34639	6420	0.710146	0.460858
BGIBMGA006812	0.119244	0.0456943	0.0824691	0.0369361	0.00579115	0.0213636	29	3.22838	7.89038
BGIBMGA006838	0.540168	0.258741	0.399454	0.17927	2.36102	1.27014	16	3.01316	0.109589
BGIBMGA006842	0.684988	0.612471	0.648729	1.42462	1.33067	1.37764	116	0.480823	0.460272
BGIBMGA006846	4.75343	1.66389	3.20866	2.32083	0.0998883	1.21036	886	2.04816	16.6575
BGIBMGA006853	0.140743	0.0898882	0.115316	1.30787	0.37594	0.841904	58	0.107613	0.239102
BGIBMGA006856	1.71408	0.575099	1.14459	1.43191	1.73531	1.58361	5366	1.19706	0.33141
BGIBMGA006871	0.176115	0.0187465	0.0974308	0.220806	0.0071276	0.113967	55	0.7976	2.63013
BGIBMGA006879	0.0239434	0.0688134	0.0463784	0.111248	0.0174424	0.0643452	12	0.215225	3.94519
BGIBMGA006885	2.142	0.265558	1.20378	2.59264	0.128505	1.36057	258	0.826188	2.06653
BGIBMGA006886	0.375217	0.156286	0.265752	0.519762	0.427835	0.473799	117	0.721902	0.365295
BGIBMGA006893	0.704737	0.216044	0.460391	0.224531	0.390175	0.307353	64	3.1387	0.553711
BGIBMGA006900	0.240499	0.230398	0.235448	0.0684139	0.125142	0.0967781	22	3.51535	1.84109
BGIBMGA006902	2.20869	1.37995	1.79432	1.88034	3.28794	2.58414	229	1.17462	0.419701
BGIBMGA006903	0.370401	0.532267	0.451334	0.860495	0.674577	0.767536	17	0.430451	0.789038
BGIBMGA006905	10.7331	3.4705	7.10178	9.55426	1.17914	5.3667	1576	1.12338	2.94324
BGIBMGA006913	5.87644	4.82749	5.35196	2.2332	0.931592	1.5824	1022	2.6314	5.18198
BGIBMGA006916	11.2344	4.01317	7.6238	4.83436	2.39281	3.61358	546	2.32387	1.67718
BGIBMGA006922	1.78814	1.02447	1.4063	2.39705	2.03696	2.217	1057	0.745976	0.50294
BGIBMGA006926	0.245505	0.129357	0.187431	0.114069	0.187788	0.150929	66	2.15225	0.688843
BGIBMGA006928	2.12139	1.80648	1.96393	5.16297	3.09079	4.12688	68	0.410885	0.584473
BGIBMGA006938	10.0367	5.40851	7.72259	1.66547	0	0.832737	29	6.02631	#DIV/0!
BGIBMGA006947	0.661055	4.96078	2.81092	1.68199	1.52496	1.60347	190	0.39302	3.25305
BGIBMGA006954	2.56965	0.3992	1.48443	1.52123	1.16364	1.34244	99	1.68919	0.34306
BGIBMGA006955	0.093309	0.0383101	0.0658095	0.168108	0.106816	0.137462	40	0.555055	0.358654
BGIBMGA006968	0.421848	0.336776	0.379312	0.0933348	2.02312	1.05823	105	4.51973	0.166464
BGIBMGA006982	0.0456373	0.0262323	0.0359348	0.0484672	0.00664919	0.0275582	17	0.941611	3.94519
BGIBMGA006991	1.09521	0.373053	0.734131	1.43775	1.04606	1.2419	209	0.761753	0.356627
BGIBMGA006993	0.778973	0.172213	0.475593	0.961179	0.400138	0.680659	296	0.810435	0.430384
BGIBMGA007001	0.589274	0.282263	0.435768	1.1734	0.858552	1.01598	13	0.502193	0.328766
BGIBMGA007011	14.2422	23.6146	18.9284	14.5436	56.6644	35.604	253	0.979276	0.416745
BGIBMGA007012	4.53646	4.40224	4.46935	4.89792	9.17073	7.03432	5446	0.926202	0.480032
BGIBMGA007015	0.151005	0.144663	0.147834	0.16705	0.0366681	0.101859	12	0.903947	3.94519
BGIBMGA007025	1.87582	2.4919	2.18386	2.68939	8.23547	5.46243	793	0.69749	0.302581
BGIBMGA007029	3.43306	1.5074	2.47023	2.70597	3.24773	2.97685	568	1.2687	0.46414
BGIBMGA007033	82.4142	54.1138	68.264	40.1564	22.7107	31.4336	747	2.05233	2.38274
BGIBMGA007038	0.260365	0.0831434	0.171754	0.122413	0.193623	0.158018	147	2.12693	0.429408
BGIBMGA007039	8.51156	3.17504	5.8433	2.89979	1.92052	2.41016	250	2.93523	1.65322
BGIBMGA007040	1.91272	0.305399	1.10906	0.846388	0.232231	0.53931	12	2.25987	1.31506
BGIBMGA007053	0.335598	0.321503	0.328551	0.460361	0.945313	0.702837	119	0.728989	0.340103
BGIBMGA007056	0.362789	0.120888	0.241839	0.340266	0.488354	0.41431	212	1.06619	0.247541
BGIBMGA007061	103.789	4.62977	54.2093	11.4563	1.67646	6.56638	1114	9.05956	2.76163
BGIBMGA007067	0.25717	0.037903	0.147537	0.118176	0.144111	0.131143	34	2.17617	0.263013
BGIBMGA007068	4.45638	3.10489	3.78064	1.88233	5.31229	3.59731	44	2.36748	0.584473
BGIBMGA007072	2.51757	4.2415	3.37953	2.3049	11.8894	7.09715	308	1.09227	0.356746
BGIBMGA007085	0.0579902	0.083332	0.0706611	0.0962283	0.190102	0.143165	19	0.602631	0.438354
BGIBMGA007093	7.32607	4.5951	5.96058	5.73389	10.1987	7.96628	4370	1.27768	0.450559
BGIBMGA007097	0.0879638	0.0793124	0.0836381	0.157987	0.184702	0.171344	128	0.556779	0.429408
BGIBMGA007102	0.388921	0.0620978	0.225509	0.215124	0.330542	0.272833	19	1.80789	0.187866
BGIBMGA007104	0.173367	0.207608	0.190488	0.230147	0.0947214	0.162434	20	0.753289	2.19177
BGIBMGA007113	0.366011	0.1948	0.280405	0.45889	0.0888776	0.273884	34	0.7976	2.19177
BGIBMGA007115	0.232577	0.185674	0.209126	0.102916	0.395333	0.249125	29	2.25987	0.469665
BGIBMGA007124	0.318208	0.101615	0.209911	0.211212	0.0257566	0.118484	22	1.50658	3.94519
BGIBMGA007128	0.889526	0.35507	0.622298	0.738035	0.162001	0.450018	35	1.20526	2.19177
BGIBMGA007139	0.370401	0.709689	0.540045	0.983422	1.34915	1.16629	12	0.376645	0.526025
BGIBMGA007143	2.05154	0.443173	1.24736	3.0572	1.42125	2.23922	451	0.671052	0.311819
BGIBMGA007146	2.00381	1.91965	1.96173	1.26958	9.09019	5.17989	202	1.57832	0.211178
BGIBMGA007147	5.36013	1.9107	3.63541	3.97151	4.44961	4.21056	156	1.34964	0.429408
BGIBMGA007165	0.515696	0.277896	0.396796	0.663199	0.586993	0.625096	81	0.777589	0.473423
BGIBMGA007166	0.0834295	0.119888	0.101659	0.0553768	0.243108	0.149242	15	1.50658	0.493149
BGIBMGA007168	0.773341	0.0352791	0.40431	0.0977732	0.0447115	0.0712424	83	7.90954	0.789038
BGIBMGA007195	0.926002	0.12236	0.524181	0.105972	0.279135	0.192554	50	8.73815	0.438354
BGIBMGA007199	0.139881	0.0893374	0.114609	0.123796	0.192479	0.158138	44	1.12993	0.46414
BGIBMGA007201	0.0328295	0.110078	0.0714536	0.0762678	0.0597894	0.0680286	21	0.430451	1.84109
BGIBMGA007202	0.307805	0.24284	0.275323	0.132199	0.184661	0.15843	56	2.32835	1.31506
BGIBMGA007203	0.031035	0.00991053	0.0204728	0.0583658	0.0602893	0.0593275	41	0.531733	0.164383
BGIBMGA007207	0.303844	0.582166	0.443005	1.21007	0.664036	0.937053	12	0.251096	0.876709
BGIBMGA007209	3.83639	5.3531	4.59474	4.09642	2.67323	3.38483	231	0.936522	2.00248
BGIBMGA007217	8.08321	5.6499	6.86655	10.8923	14.1574	12.5248	6953	0.742105	0.399077
BGIBMGA007218	7.00641	5.44696	6.22669	8.38759	10.8056	9.5966	2889	0.83533	0.504087
BGIBMGA007255	0.55465	0.0637627	0.309206	0.471235	0.210108	0.340671	73	1.17701	0.303476
BGIBMGA007257	1.21749	0.660936	0.939214	0.96974	1.33038	1.15006	128	1.25548	0.496802
BGIBMGA007259	5.99522	12.5598	9.27751	12.0255	40.3626	26.1941	1406	0.49854	0.311174
BGIBMGA007262	0.227114	0.188566	0.20784	0.281397	0.386048	0.333722	91	0.807095	0.488452
BGIBMGA007272	0.318136	0.533355	0.425745	0.158373	0.289695	0.224034	19	2.00877	1.84109
BGIBMGA007273	0	0	0	0.0569969	0.109471	0.0832341	11	0	0
BGIBMGA007276	0.116828	0.0335764	0.0752023	0.0930544	0.093618	0.0933362	36	1.25548	0.358654
BGIBMGA007280	4.38661	10.7753	7.58096	5.2509	22.6694	13.9602	1458	0.835401	0.475324
BGIBMGA007281	4.10955	7.21216	5.66086	6.22156	15.1661	10.6939	4784	0.660533	0.475544
BGIBMGA007282	1.52648	0.429622	0.978049	0.772785	1.16227	0.967529	549	1.97529	0.369639
BGIBMGA007283	0.302662	0.0724877	0.187575	0.15067	0.0918684	0.121269	29	2.00877	0.789038
BGIBMGA007286	2.0703	1.70001	1.88516	0.0981553	0.215454	0.156805	29	21.0921	7.89038
BGIBMGA007295	0.442421	0.188373	0.315397	0.244716	0.429728	0.337222	65	1.80789	0.438354
BGIBMGA007305	0.0264093	0.0506003	0.0385048	0.105176	0.173148	0.139162	18	0.251096	0.292236
BGIBMGA007306	0.109589	0.0699912	0.0897903	0.339456	0.0266113	0.183034	20	0.322838	2.63013
BGIBMGA007307	0.861079	0	0.43054	1.00021	0.15682	0.578513	12	0.860902	0
BGIBMGA007321	1.32286	0	0.66143	0.351222	0.963681	0.657452	12	3.76645	0
BGIBMGA007324	1.06016	0.528689	0.794427	1.29653	1.15318	1.22485	709	0.817697	0.458462
BGIBMGA007326	9.40614	4.02624	6.71619	3.05527	3.35321	3.20424	114	3.07866	1.20071
BGIBMGA007339	0.497553	0.158886	0.328219	1.10085	0.845738	0.973292	42	0.451973	0.187866
BGIBMGA007354	3.96858	8.51626	6.24242	1.2644	7.74799	4.5062	160	3.1387	1.09916
BGIBMGA007368	0.207691	0.0884304	0.148061	0.153173	0.403465	0.278319	47	1.35592	0.219177
BGIBMGA007375	0.75178	0.576165	0.663972	0.0997996	0.109532	0.104666	11	7.53289	5.26025
BGIBMGA007376	0.726555	0.57321	0.649883	0.368783	0.124537	0.24666	96	1.97014	4.60272
BGIBMGA007383	0.794207	1.38337	1.08879	1.72525	0.788954	1.2571	82	0.460343	1.75342
BGIBMGA007389	0.041685	0.239606	0.140645	0	0.546602	0.273301	25	#DIV/0!	0.438354
BGIBMGA007391	6.11014	15.1695	10.6398	8.57387	43.4133	25.9936	5828	0.712647	0.34942
BGIBMGA007392	1.86224	0.892012	1.37712	0.855741	0.782658	0.819199	72	2.17617	1.13972
BGIBMGA007421	0.0732891	0.0351055	0.0541973	0.0567537	0.0889831	0.0728684	26	1.29135	0.394519
BGIBMGA007426	3.82545	1.46591	2.64568	7.10966	19.5074	13.3085	112	0.538064	0.0751465
BGIBMGA007427	1.1909	0.740034	0.965468	0.918652	3.04816	1.9834	234	1.29636	0.242781
BGIBMGA007428	1.8527	1.43682	1.64476	1.93245	6.71618	4.32432	351	0.958732	0.213934
BGIBMGA007429	0.487999	0.0850007	0.2865	0.736165	0.452454	0.594309	52	0.662894	0.187866
BGIBMGA007431	6.37078	4.57257	5.47167	6.00064	2.06267	4.03165	1138	1.06168	2.21682
BGIBMGA007432	0.513914	0.237677	0.375795	0.552839	0.477654	0.515247	127	0.929591	0.497592
BGIBMGA007447	0.784738	0.136687	0.460712	0.402494	0.441743	0.422119	60	1.94969	0.309427
BGIBMGA007456	0.711967	0.372035	0.542001	0.515533	0.754408	0.634971	135	1.38103	0.493149
BGIBMGA007458	0.629687	0.167051	0.398369	0.662304	0.430488	0.546396	247	0.950753	0.388051
BGIBMGA007464	0.0650732	0.249361	0.157217	0.259156	0.0474047	0.15328	12	0.251096	5.26025
BGIBMGA007476	3.21992	1.39913	2.30953	3.16007	3.38445	3.27226	1225	1.01894	0.413399
BGIBMGA007485	1.74979	0.201157	0.975475	2.46224	0.632249	1.54725	467	0.71065	0.31816
BGIBMGA007496	1.09761	0.315454	0.706533	1.16567	0	0.582837	29	0.941611	#DIV/0!
BGIBMGA007521	1.26164	0.386768	0.824203	0.334968	0.404396	0.369682	54	3.76645	0.95641
BGIBMGA007524	0.179157	0.171633	0.175395	0.0297292	0.19577	0.112749	15	6.02631	0.876709
BGIBMGA007525	0.0747206	0.107374	0.0910471	0.148789	0.136082	0.142435	16	0.502193	0.789038
BGIBMGA007526	0.132161	0.253221	0.192691	0.277789	0.304878	0.291333	56	0.475762	0.830566
BGIBMGA007529	0.48673	0	0.243365	0.276917	0.101307	0.189112	15	1.75767	0
BGIBMGA007538	0.187658	0.359553	0.273605	0.373677	0.410116	0.391897	36	0.502193	0.876709
BGIBMGA007546	6.33595	21.7193	14.0276	2.91812	40.9441	21.9311	2079	2.17124	0.530463
BGIBMGA007560	0.934222	0.642055	0.788139	0.970584	1.56826	1.26942	514	0.962536	0.409407
BGIBMGA007562	0.264572	0.12673	0.195651	0.439028	0.578208	0.508618	14	0.602631	0.219177
BGIBMGA007568	4.89589	4.11057	4.50323	6.28027	8.77617	7.52822	558	0.779567	0.468379
BGIBMGA007569	0.740624	0.60271	0.671667	1.00433	1.27631	1.14032	582	0.73743	0.472227
BGIBMGA007570	6.24395	5.39527	5.81961	9.26409	11.4756	10.3698	1019	0.673995	0.470152
BGIBMGA007587	1.34313	0.842494	1.09281	1.67689	0.384389	1.03064	330	0.800966	2.19177
BGIBMGA007588	0.135709	0.0650049	0.100357	0.202675	0.173009	0.187842	22	0.66959	0.375732
BGIBMGA007591	0.478181	0.458098	0.46814	0.0634791	0.557355	0.310417	19	7.53289	0.821915
BGIBMGA007592	0.540168	0.258741	0.399454	1.97197	0	0.985983	14	0.273923	#DIV/0!
BGIBMGA007593	7.07129	5.41944	6.24536	8.91785	0	4.45893	37	0.792936	#DIV/0!
BGIBMGA007599	1.92652	1.20054	1.56353	1.6636	3.17477	2.41919	537	1.15804	0.378151
BGIBMGA007606	0.590268	0.3063	0.448284	0.293845	0.358333	0.326089	75	2.00877	0.854791
BGIBMGA007623	0.135387	0.0778204	0.106604	0.125809	0.197254	0.161531	25	1.07613	0.394519
BGIBMGA007625	0.239336	0.343926	0.291631	0.635442	0.87176	0.753601	23	0.376645	0.394519
BGIBMGA007626	0.44613	0.0502816	0.248206	0.261284	0.535291	0.398288	62	1.70746	0.0939331
BGIBMGA007628	0.624194	0.321988	0.473091	0.860495	0.664583	0.762539	66	0.725389	0.484497
BGIBMGA007643	0.335276	1.92717	1.13122	0.890167	2.19819	1.54418	20	0.376645	0.876709
BGIBMGA007653	1.22372	0.777998	1.00086	0.863941	1.99363	1.42878	546	1.41644	0.390242
BGIBMGA007660	0.865872	0.331802	0.598837	0.9483	0.157693	0.552997	66	0.913078	2.1041
BGIBMGA007666	0.405514	0.227731	0.316623	0.408384	0.488955	0.44867	138	0.992972	0.465752
BGIBMGA007667	0.495791	0.158323	0.327057	0.383932	0.842743	0.613337	29	1.29135	0.187866
BGIBMGA007677	4.77169	0.742543	2.75711	3.51558	1.5763	2.54594	1611	1.3573	0.471067
BGIBMGA007680	0.116688	0.0670723	0.0918801	0.185885	0.221013	0.203449	66	0.627741	0.303476
BGIBMGA007682	0.0322979	0.0412553	0.0367766	0.0857517	0.0548998	0.0703258	52	0.376645	0.751465
BGIBMGA007693	0.985996	0	0.492998	0.872614	0.957709	0.915161	11	1.12993	0
BGIBMGA007698	5.18561	7.94851	6.56706	6.88396	3.77763	5.33079	56	0.753289	2.1041
BGIBMGA007721	0.552483	0.156824	0.354653	0.162984	0.0894388	0.126211	53	3.3898	1.75342
BGIBMGA007724	0.120971	0.057945	0.0894579	0.0401475	0.0881251	0.0641363	18	3.01316	0.657532
BGIBMGA007725	0.350554	0.0559719	0.203263	0.155122	0.170249	0.162685	15	2.25987	0.328766
BGIBMGA007729	1.56588	1.02915	1.29751	1.52279	0.477509	1.00015	307	1.0283	2.15524
BGIBMGA007733	72.4928	126.485	99.4891	106.931	5.09747	56.0141	9319	0.677941	24.8134
BGIBMGA007736	1.55223	0.24784	0.900037	1.20202	0.75385	0.977936	18	1.29135	0.328766
BGIBMGA007738	0.427501	0.242694	0.335098	0.199681	0.230687	0.215184	246	2.14093	1.05205
BGIBMGA007751	0.528425	0.202493	0.365459	0.420894	1.69377	1.05733	35	1.25548	0.119551
BGIBMGA007753	1.42986	0	0.714928	1.3287	0.41665	0.872678	14	1.07613	0
BGIBMGA007766	0.41047	0.294923	0.352697	0.749243	4.11153	2.43039	73	0.547847	0.0717307
BGIBMGA007767	8.86377	14.1236	11.4937	15.8491	41.8724	28.8607	2321	0.55926	0.337302
BGIBMGA007775	2.07424	0.82797	1.45111	2.75358	2.51842	2.636	61	0.753289	0.328766
BGIBMGA007780	0.298496	0.137261	0.217878	0.190203	0.287033	0.238618	94	1.56935	0.478205
BGIBMGA007781	0.797225	0.314482	0.555854	0.622544	0.683253	0.652899	64	1.28059	0.460272
BGIBMGA007797	0.891705	0.262848	0.577277	0.546346	3.3479	1.94712	96	1.63213	0.0785112
BGIBMGA007798	0.736128	0.352606	0.544367	0.488609	0.134064	0.311337	11	1.50658	2.63013
BGIBMGA007802	0.0207942	0.159367	0.0900806	0.0966159	0.106038	0.101327	23	0.215225	1.50293
BGIBMGA007805	1.6682	0.376034	1.02212	1.56322	1.57269	1.56795	67	1.06716	0.239102
BGIBMGA007809	0.742569	0.800305	0.771437	0.0616106	0	0.0308053	18	12.0526	#DIV/0!
BGIBMGA007827	0.728657	0	0.364329	0.48365	0.0663518	0.275001	17	1.50658	0
BGIBMGA007833	38.1349	4.87989	21.5074	51.6297	10.7311	31.1804	1972	0.738623	0.454742
BGIBMGA007838	0.408256	0.0977775	0.253017	0.350019	0.917007	0.633513	135	1.16638	0.106627
BGIBMGA007852	8.6214	3.50395	6.06267	17.3756	3.46381	10.4197	827	0.496178	1.01159
BGIBMGA007853	1.85692	1.97659	1.91675	0.684744	3.53213	2.10844	190	2.71184	0.559601
BGIBMGA007855	0.182592	0.52477	0.353681	0.121196	1.33015	0.725674	15	1.50658	0.394519
BGIBMGA007857	0.299682	0.191397	0.24554	0.663052	0.0727711	0.367912	16	0.451973	2.63013
BGIBMGA007865	0.835191	0.240034	0.537613	0.221745	0.0608423	0.141294	18	3.76645	3.94519
BGIBMGA007907	1.60337	0.43324	1.01831	1.73281	0.943409	1.33811	290	0.9253	0.459228
BGIBMGA007917	0.365527	0.210105	0.287816	0.388193	0.479304	0.433749	50	0.941611	0.438354
BGIBMGA007929	0.73705	0.666868	0.701959	0.397331	0.308237	0.352784	1259	1.85501	2.16349
BGIBMGA007933	0.0159568	0.0152866	0.0156217	0.0423657	0.0813699	0.0618678	13	0.376645	0.187866
BGIBMGA007959	0.116231	0.0927909	0.104511	0.115723	0.197568	0.156646	34	1.00439	0.469665
BGIBMGA007969	2.91171	3.58639	3.24905	3.86532	1.21207	2.5387	68	0.753289	2.95889
BGIBMGA007989	0.0761097	0.0364566	0.0562832	0.176814	0.221779	0.199296	18	0.430451	0.164383
BGIBMGA007992	0.106627	0.102148	0.104388	0.194629	0.291284	0.242956	34	0.547847	0.350684
BGIBMGA007993	0.171772	0.102849	0.13731	0.0427555	0.0782082	0.0604819	21	4.01754	1.31506
BGIBMGA007994	1.72854	0.82797	1.27825	1.52977	0.209868	0.869818	18	1.12993	3.94519
BGIBMGA008000	0.0517488	0.0991508	0.0754498	0.103046	0.113094	0.10807	54	0.502193	0.876709
BGIBMGA008003	4.73332	9.97595	7.35463	10.4964	13.1029	11.7996	2275	0.450949	0.761352
BGIBMGA008016	0.114839	0.110016	0.112427	0.101633	0.362518	0.232076	23	1.12993	0.303476
BGIBMGA008019	0.0736179	0.0940347	0.0838263	0.157452	0.0715059	0.114479	62	0.467559	1.31506
BGIBMGA008021	47.7312	57.7118	52.7215	2.43707	21.4968	11.9669	1038	19.5855	2.68467
BGIBMGA008032	0.472756	0	0.236378	0.313795	0.137758	0.225776	12	1.50658	0
BGIBMGA008033	0.3631	0.11595	0.239525	0.542272	0.440854	0.491563	63	0.66959	0.263013
BGIBMGA008034	0.918409	0.219959	0.569184	0.990599	0.557538	0.774068	89	0.927125	0.394519
BGIBMGA008042	8.36551	9.09515	8.73033	11.596	21.1688	16.3824	9929	0.721413	0.429648
BGIBMGA008049	13.7688	8.45236	11.1106	14.8048	3.73088	9.26784	3135	0.930026	2.26551
BGIBMGA008058	0.415366	0.397921	0.406643	1.0201	1.16496	1.09253	191	0.407183	0.341575
BGIBMGA008072	0.124094	0.145301	0.134698	0.164737	0.331469	0.248103	71	0.753289	0.438354
BGIBMGA008075	7.89995	4.65733	6.27864	2.8235	3.09884	2.96117	35	2.79793	1.50293
BGIBMGA008089	0.518561	0	0.25928	4.81877	0.755526	2.78715	17	0.107613	0
BGIBMGA008091	0.867138	0.600946	0.734042	0.575568	1.70692	1.14124	255	1.50658	0.352064
BGIBMGA008096	12.8133	0	6.40664	16.4094	5.82018	11.1148	302	0.780848	0
BGIBMGA008099	5.04156	0.689975	2.86577	2.39026	3.67269	3.03148	20	2.10921	0.187866
BGIBMGA008104	1.33918	0.360826	0.850004	0.861112	0.731678	0.796395	96	1.55518	0.493149
BGIBMGA008105	1.54933	0.951447	1.25039	1.22614	0.419629	0.822884	250	1.26358	2.26735
BGIBMGA008106	0.3631	0.556561	0.459831	0.289212	1.26084	0.775027	257	1.25548	0.44142
BGIBMGA008108	3.5862	0.551164	2.06868	3.62782	1.34117	2.4845	598	0.988527	0.410957
BGIBMGA008115	0.180949	0.658729	0.419839	0.456404	0.632729	0.544567	67	0.396468	1.04109
BGIBMGA008125	1.48982	1.80284	1.64633	3.38299	2.57046	2.97673	153	0.440384	0.701367
BGIBMGA008127	0.349795	0.204786	0.277291	0.386965	0.523797	0.455381	96	0.903947	0.390965
BGIBMGA008135	0.579278	0.231229	0.405253	0.160208	0.140665	0.150436	52	3.61579	1.64383
BGIBMGA008136	0.642306	0.107014	0.37466	0.222435	0.183095	0.202765	48	2.88761	0.584473
BGIBMGA008143	4.2463	3.18003	3.71316	1.71686	1.63304	1.67495	575	2.4733	1.94731
BGIBMGA008146	58.94	159.055	108.997	2.9927	2.1996	2.59615	11396	19.6946	72.3107
BGIBMGA008149	3.14916	7.0897	5.11943	7.10692	6.5382	6.82256	192	0.443111	1.08435
BGIBMGA008152	0.530105	0.203137	0.366621	0.105558	0.154469	0.130014	21	5.02193	1.31506
BGIBMGA008153	0.180074	0.207014	0.193544	0.0717153	0.262362	0.167039	72	2.51096	0.789038
BGIBMGA008154	6.59414	14.9081	10.7511	12.537	31.4583	21.9976	18738	0.525976	0.473899
BGIBMGA008161	7.48489	0.281197	3.88304	10.813	1.81754	6.31527	181	0.692212	0.154713
BGIBMGA008162	16.3194	0.58445	8.45193	16.4	1.88881	9.14441	290	0.995086	0.309427
BGIBMGA008163	0.319486	0.122427	0.220956	0.169648	0	0.0848242	11	1.88322	#DIV/0!
BGIBMGA008164	3.46488	2.81424	3.13956	1.89987	0.548719	1.22429	133	1.82375	5.12875
BGIBMGA008167	1.19393	1.9213	1.55761	2.4264	4.23151	3.32896	1888	0.492057	0.454046
BGIBMGA008174	45.9318	60.4464	53.1891	18.9213	24.5968	21.759	3942	2.42752	2.45749
BGIBMGA008175	3.48287	6.11709	4.79998	0.770592	2.53721	1.6539	25	4.51973	2.41095
BGIBMGA008179	2.26281	0.541944	1.40238	0.375489	0	0.187744	24	6.02631	#DIV/0!
BGIBMGA008188	0.126455	0	0.0632277	0.0139893	0.0614138	0.0377015	11	9.03947	0
BGIBMGA008194	2.02002	1.95453	1.98727	1.87712	4.39993	3.13852	640	1.07613	0.444219
BGIBMGA008196	3.55637	3.14493	3.35065	3.08689	6.97511	5.031	154	1.15209	0.450879
BGIBMGA008203	5.04636	2.49731	3.77184	4.23754	1.2039	2.72072	1595	1.19087	2.07436
BGIBMGA008204	0.0174848	0.0837524	0.0506186	0.0580283	0.547708	0.302868	54	0.301316	0.152914
BGIBMGA008215	25.3324	40.0782	32.7053	40.9549	83.312	62.1335	2314	0.618544	0.481062
BGIBMGA008222	1.27194	0.281197	0.77657	0.324715	0.997864	0.66129	70	3.9171	0.281799
BGIBMGA008227	1.44989	1.00317	1.22653	0.534653	0.381414	0.458034	95	2.71184	2.63013
BGIBMGA008231	3.29827	3.72398	3.51113	1.13372	4.3764	2.75506	253	2.90925	0.850923
BGIBMGA008233	2.39336	0.57321	1.48328	3.17721	6.97408	5.07565	29	0.753289	0.0821915
BGIBMGA008253	2.99402	0.0869175	1.54047	2.8304	0.0330469	1.43172	163	1.05781	2.63013
BGIBMGA008254	1.09629	0.150035	0.623161	1.35138	0.570447	0.960914	26	0.811234	0.263013
BGIBMGA008255	3.3958	0.667319	2.03156	0.346766	0.634303	0.490535	63	9.79276	1.05205
BGIBMGA008257	1.69571	0.646104	1.17091	0.844152	0.828208	0.83618	248	2.00877	0.780122
BGIBMGA008260	0.151922	0.17465	0.163286	0.141175	0.354153	0.247664	34	1.07613	0.493149
BGIBMGA008268	1.55619	0.0442621	0.800225	0.0627284	0.0810847	0.0719066	861	24.8083	0.545875
BGIBMGA008273	0.213663	0.133835	0.173749	0.196366	0.347218	0.271792	137	1.08808	0.38545
BGIBMGA008285	0.3011	0.115382	0.208241	0.2798	0.329019	0.304409	43	1.07613	0.350684
BGIBMGA008287	1.37874	0	0.689372	2.08768	0.0313872	1.05954	106	0.660418	0
BGIBMGA008289	0.57156	0.174222	0.372891	0.569065	0.397446	0.483255	83	1.00439	0.438354
BGIBMGA008300	0.410832	0.0908255	0.250829	0.356597	0.345328	0.350962	48	1.15209	0.263013
BGIBMGA008306	0	2.24837	1.12418	0.222542	4.88486	2.5537	28	0	0.460272
BGIBMGA008307	3.98148	2.9061	3.44379	5.18478	6.15998	5.67238	614	0.767916	0.471772
BGIBMGA008308	0.13797	0.132175	0.135072	0.122104	0.0335028	0.0778035	11	1.12993	3.94519
BGIBMGA008310	0.168364	0	0.084182	0.44701	0.429276	0.438143	17	0.376645	0
BGIBMGA008336	9.26002	8.51626	8.88814	5.40882	4.04746	4.72814	86	1.71202	2.1041
BGIBMGA008339	6.5596	4.6624	5.611	7.21917	9.49545	8.35731	835	0.908637	0.491014
BGIBMGA008355	0.455766	0.254698	0.355232	0.126049	0.221345	0.173697	32	3.61579	1.15068
BGIBMGA008368	2.92422	0	1.46211	0.630814	0	0.315407	53	4.63563	#DIV/0!
BGIBMGA008376	0.921128	0.196098	0.558613	0.271735	0.521909	0.396822	22	3.3898	0.375732
BGIBMGA008381	0.750083	0.879895	0.814989	1.12783	2.14109	1.63446	412	0.665066	0.410957
BGIBMGA008382	0.0377899	0.0181014	0.0279456	0.0501665	0.20647	0.128318	22	0.753289	0.0876709
BGIBMGA008383	0.0466658	0.022353	0.0345094	0.0851805	0.110485	0.0978325	30	0.547847	0.202317
BGIBMGA008395	2.15324	1.43534	1.79429	1.53248	3.78134	2.65691	1362	1.40507	0.379585
BGIBMGA008396	0.0527947	0.202309	0.127552	0.175214	0.26922	0.222217	17	0.301316	0.751465
BGIBMGA008409	0.0835989	0.160176	0.121887	0.0369928	0.121801	0.0793968	17	2.25987	1.31506
BGIBMGA008417	0.407389	0.546391	0.47689	0.162244	0.11871	0.140477	17	2.51096	4.60272
BGIBMGA008419	1.07324	0.14688	0.610059	0.686926	0.809758	0.748342	88	1.56238	0.181388
BGIBMGA008440	0.0648081	0.0206954	0.0427518	0.0860335	0.0550802	0.0705569	27	0.753289	0.375732
BGIBMGA008441	6.58568	9.49868	8.04218	7.74688	4.74425	6.24556	948	0.850107	2.00215
BGIBMGA008442	5.49965	2.42259	3.96112	4.85251	5.94208	5.39729	4943	1.13336	0.4077
BGIBMGA008445	1.8871	0.748879	1.31799	0.69317	0.800806	0.746988	788	2.72241	0.935156
BGIBMGA008448	4.54878	1.41626	2.98252	3.62314	10.2725	6.94782	225	1.25548	0.13787
BGIBMGA008450	1.76782	3.81054	2.78918	3.08018	1.60978	2.34498	57	0.573935	2.36711
BGIBMGA008451	6.52937	3.52664	5.02801	2.19911	1.39732	1.79821	797	2.9691	2.52386
BGIBMGA008458	6.95221	4.92278	5.93749	6.31995	10.5695	8.44474	239	1.10004	0.465752
BGIBMGA008465	3.55488	0	1.77744	0.674163	0	0.337082	36	5.27302	#DIV/0!
BGIBMGA008466	8.64268	0	4.32134	0.981266	0	0.490633	89	8.80769	#DIV/0!
BGIBMGA008467	0.851376	0.81562	0.833498	0.725136	0.279919	0.502528	422	1.17409	2.91377
BGIBMGA008472	0.231042	0.442677	0.33686	0.498405	0.33662	0.417513	33	0.463563	1.31506
BGIBMGA008482	0.995531	0.143058	0.569294	0.842506	0.507659	0.675083	125	1.18163	0.281799
BGIBMGA008485	0.147071	0.0313098	0.0891903	0.0867726	0.226182	0.156477	38	1.6949	0.138428
BGIBMGA008489	0.139149	0.0222174	0.0806831	0.169328	0.21963	0.194479	31	0.82177	0.101159
BGIBMGA008490	0.359394	0.243035	0.301215	0.294679	0.539026	0.416852	85	1.21961	0.450879
BGIBMGA008491	0.571475	0.364983	0.468229	0.50576	0.069385	0.287573	19	1.12993	5.26025
BGIBMGA008496	0.654854	0.313675	0.484265	0.788603	0.729205	0.758904	339	0.830397	0.430161
BGIBMGA008502	11.461	9.9495	10.7053	3.3059	5.64858	4.47724	1222	3.46684	1.76142
BGIBMGA008508	0.138776	0.0997109	0.119244	0.299369	0.252741	0.276055	30	0.463563	0.394519
BGIBMGA008512	0.0784114	0.0250394	0.0517254	0.173487	0.0761619	0.124824	18	0.451973	0.328766
BGIBMGA008519	1.60952	1.35256	1.48104	2.79265	3.33239	3.06252	418	0.576342	0.405884
BGIBMGA008521	18.1451	10.3117	14.2284	25.6613	39.5991	32.6302	12653	0.7071	0.260402
BGIBMGA008527	1.01128	0.363302	0.68729	0.503431	0.460437	0.481934	22	2.00877	0.789038
BGIBMGA008538	0.394576	0.166322	0.280449	0.141427	0.183963	0.162695	131	2.78996	0.904106
BGIBMGA008539	4.74294	5.28726	5.0151	4.49327	10.8994	7.69635	742	1.05556	0.485095
BGIBMGA008540	30.8145	5.15889	17.9867	24.0277	16.1276	20.0776	316	1.28246	0.31988
BGIBMGA008544	15.4738	2.89663	9.18523	20.0695	8.81063	14.44	684	0.771014	0.328766
BGIBMGA008557	1.89106	1.0684	1.47973	2.39776	2.18121	2.28949	793	0.788678	0.489821
BGIBMGA008562	0.71659	0.073553	0.395072	0.271795	0.242368	0.257081	60	2.63651	0.303476
BGIBMGA008569	7.24282	6.96232	7.10257	9.87746	15.6307	12.7541	2057	0.733268	0.445425
BGIBMGA008571	7.49997	0.645358	4.07267	4.62044	0.196297	2.40837	343	1.62322	3.28766
BGIBMGA008572	4.46077	3.96073	4.21075	3.4086	1.80709	2.60784	745	1.30868	2.19177
BGIBMGA008575	3.79111	0.0829199	1.93702	3.0794	0.0378323	1.55861	495	1.23112	2.19177
BGIBMGA008577	1.63412	1.87859	1.75635	0.650794	1.42851	1.03965	20	2.51096	1.31506
BGIBMGA008579	0.912	0.335156	0.623578	0.440612	1.34618	0.893396	1262	2.06985	0.248968
BGIBMGA008582	0.184933	0.0483181	0.116626	0.100432	0.134721	0.117577	34	1.84137	0.358654
BGIBMGA008588	2.96062	1.69865	2.32964	2.9369	3.40105	3.16897	1700	1.00808	0.499449
BGIBMGA008589	0.0529264	0.126759	0.0898426	0.0175651	0.0963899	0.0569775	13	3.01316	1.31506
BGIBMGA008590	0	0.0975357	0.0487679	0.337891	0.519177	0.428534	13	0	0.187866
BGIBMGA008593	0.107305	0	0.0536525	0.237414	0.0260566	0.131735	14	0.451973	0
BGIBMGA008598	1.2517	0.171304	0.711502	1.12754	0.0651315	0.596338	36	1.11011	2.63013
BGIBMGA008602	0.801635	0.0540279	0.427832	0.0695193	0.0762986	0.072909	265	11.5311	0.708111
BGIBMGA008606	0.617334	0.354844	0.486089	0.409759	0.157401	0.28358	59	1.50658	2.25439
BGIBMGA008611	0	0	0	0.12411	2.04319	1.08365	16	0	0
BGIBMGA008628	5.21611	1.84102	3.52856	3.82667	4.59982	4.21324	70	1.36309	0.400237
BGIBMGA008639	0.480545	0.920725	0.700635	0.956893	0.840164	0.898529	42	0.502193	1.09589
BGIBMGA008640	0.509503	0.76399	0.636747	0.249963	0.516403	0.383183	108	2.03831	1.47945
BGIBMGA008644	0.188491	0.541725	0.365108	0.688118	0.480595	0.584356	26	0.273923	1.1272
BGIBMGA008645	0.754914	0.482139	0.618527	0.278377	0.305524	0.29195	25	2.71184	1.57808
BGIBMGA008649	0.109273	0.0261709	0.0677219	0.108796	0.0796035	0.0941997	15	1.00439	0.328766
BGIBMGA008659	0.484435	0.185636	0.335036	0.530552	0.405838	0.468195	84	0.913078	0.457413
BGIBMGA008663	38.0233	36.1063	37.0648	14.8591	28.3322	21.5956	2050	2.55893	1.27439
BGIBMGA008669	2.63547	2.92607	2.78077	3.06418	6.32548	4.69483	2176	0.860088	0.462585
BGIBMGA008685	0.124388	0.29791	0.211149	0.24769	0.18123	0.21446	17	0.502193	1.64383
BGIBMGA008686	1.07528	0.249222	0.662249	0.765524	0.656979	0.711251	391	1.40463	0.379345
BGIBMGA008700	5.28276	4.71187	4.99732	6.65019	2.32231	4.48625	257	0.794378	2.02895
BGIBMGA008711	0.579198	0.123305	0.351251	1.15334	0.234409	0.693873	43	0.502193	0.526025
BGIBMGA008715	3.36364	6.24334	4.80349	1.11632	0.612588	0.864453	59	3.01316	10.1917
BGIBMGA008736	0.11308	0.216662	0.164871	0.435335	0.313033	0.374184	63	0.259755	0.692139
BGIBMGA008744	3.46712	3.17709	3.32211	3.50201	1.53741	2.51971	94	0.990037	2.06653
BGIBMGA008749	2.91691	1.47939	2.19815	3.75834	0.708305	2.23332	194	0.776116	2.08863
BGIBMGA008753	4.65838	1.24541	2.9519	4.81781	2.99895	3.90838	160	0.966908	0.415283
BGIBMGA008767	0.937158	0.112225	0.524692	0.0777555	0.170676	0.124216	12	12.0526	0.657532
BGIBMGA008772	0.806332	0.656597	0.731464	1.1507	1.79157	1.47113	141	0.700734	0.366493
BGIBMGA008790	1.44193	0.575571	1.00875	1.91418	1.4881	1.70114	58	0.753289	0.386783
BGIBMGA008791	0.147505	0.423929	0.285717	0.587443	0.322364	0.454903	13	0.251096	1.31506
BGIBMGA008797	3.15341	2.34964	2.75153	3.02336	1.02098	2.02217	33	1.04302	2.30136
BGIBMGA008803	51.8561	2.12907	26.9926	3.93369	2.42848	3.18108	171	13.1826	0.876709
BGIBMGA008811	0.262274	0.148471	0.205373	0.363998	0.356071	0.360034	122	0.720537	0.416971
BGIBMGA008815	112.139	89.0068	100.573	77.1577	262.073	169.615	3152	1.45337	0.339626
BGIBMGA008818	19.404	27.087	23.2455	27.9001	222.533	125.217	7841	0.695483	0.121721
BGIBMGA008820	0.0345349	0.115796	0.0751653	0.160459	0.113211	0.136835	32	0.215225	1.02283
BGIBMGA008824	0.897164	0.601639	0.749402	1.48875	10.0323	5.76051	391	0.602631	0.0599703
BGIBMGA008827	0.183136	0.0526335	0.117885	0.170181	0.133412	0.151796	37	1.07613	0.394519
BGIBMGA008828	0.582485	0.600946	0.591716	0.0594812	0.0326408	0.046061	30	9.79276	18.4109
BGIBMGA008839	0.378082	0.108661	0.243372	0.401527	0.302969	0.352248	80	0.941611	0.358654
BGIBMGA008840	0.531728	0.436625	0.484176	0.554616	1.25429	0.904453	140	0.958732	0.348105
BGIBMGA008849	0.191208	0.233709	0.212458	0.47265	0.254567	0.363608	227	0.404544	0.918063
BGIBMGA008860	1.52909	0.12738	0.828235	0.154448	0.169509	0.161978	64	9.90037	0.751465
BGIBMGA008861	8.28158	9.86776	9.07467	14.557	20.823	17.69	3012	0.568907	0.473887
BGIBMGA008863	0	0.160906	0.080453	0.074323	1.01963	0.546978	30	0	0.157808
BGIBMGA008869	0.238115	0.456228	0.347172	0.541886	0.916873	0.72938	82	0.439419	0.497592
BGIBMGA008872	1.55446	2.97836	2.26641	2.59969	10.2582	6.42895	1487	0.597942	0.290339
BGIBMGA008901	0.588283	0.375718	0.482	0.520635	1.14281	0.831724	17	1.12993	0.328766
BGIBMGA008906	0.304117	0.072836	0.188476	0.189243	0.228467	0.208855	103	1.60702	0.318803
BGIBMGA008913	0.406892	0.0487254	0.227809	0.438875	0.259362	0.349118	29	0.927125	0.187866
BGIBMGA008915	15.1068	19.0912	17.099	11.414	6.79037	9.10218	383	1.32354	2.81151
BGIBMGA008919	0.0268345	0.128537	0.0776858	0.0890576	0.0586453	0.0738515	14	0.301316	2.19177
BGIBMGA008935	0.085103	0.0543525	0.0697278	0.094146	0.206654	0.1504	20	0.903947	0.263013
BGIBMGA008937	0.153454	0.392024	0.272739	0.135808	0.149052	0.14243	19	1.12993	2.63013
BGIBMGA008938	0.332153	0.0289275	0.18054	0.320681	0.153979	0.23733	35	1.03577	0.187866
BGIBMGA008939	0.0504655	0.072519	0.0614923	0.133987	0.238961	0.186474	26	0.376645	0.303476
BGIBMGA008943	0.285621	0.136813	0.211217	0.284374	0.312105	0.29824	45	1.00439	0.438354
BGIBMGA008953	15.5761	15.3364	15.4562	19.2893	38.5059	28.8976	1574	0.807496	0.398287
BGIBMGA008963	4.84396	10.2898	7.5669	4.61312	1.38081	2.99697	116	1.05004	7.45203
BGIBMGA008964	0.489208	0.937325	0.713267	2.273	0.53457	1.40379	23	0.215225	1.75342
BGIBMGA008969	0.920522	0.845117	0.88282	1.17109	0.419116	0.795101	108	0.786041	2.01643
BGIBMGA008973	0.0780965	0.0748166	0.0764566	0.0388778	0	0.0194389	11	2.00877	#DIV/0!
BGIBMGA008990	4.0939	1.4007	2.7473	4.27012	4.04746	4.15879	120	0.958732	0.346069
BGIBMGA009005	0.210322	0.0839537	0.147138	0.104702	0.140448	0.122575	37	2.00877	0.597756
BGIBMGA009016	1.81676	0.193384	1.00507	0.535948	0.294106	0.415027	16	3.3898	0.657532
BGIBMGA009017	4.83539	2.87375	3.85457	4.09115	6.30571	5.19843	1518	1.18192	0.455737
BGIBMGA009023	1.49585	1.5695	1.53268	1.98576	0.285398	1.13558	183	0.753289	5.49936
BGIBMGA009025	0.316911	0.0759004	0.196406	0.0701173	0.115432	0.0927748	50	4.51973	0.657532
BGIBMGA009026	0.148795	0.0407273	0.0947609	0.0987633	0.108394	0.103579	23	1.50658	0.375732
BGIBMGA009027	3.76058	1.50699	2.63378	2.18613	0.411823	1.29898	374	1.7202	3.65931
BGIBMGA009028	8.90431	3.88921	6.39676	3.77252	0.0394324	1.90598	691	2.36031	98.6298
BGIBMGA009032	5.01833	4.80757	4.91295	5.41279	1.82788	3.62034	33	0.927125	2.63013
BGIBMGA009033	118.017	177.871	147.944	160.626	354.533	257.579	6928	0.734735	0.501705
BGIBMGA009035	0.163527	0.469976	0.316751	0.325625	1.36995	0.847789	37	0.502193	0.34306
BGIBMGA009038	10.477	0	5.23852	8.8508	0.173463	4.51213	101	1.18374	0
BGIBMGA009039	0.59834	0.57321	0.585775	0.841026	1.17944	1.01023	116	0.71144	0.486002
BGIBMGA009040	0.222193	0.118256	0.170225	0.409673	0.251789	0.330731	53	0.542368	0.469665
BGIBMGA009043	10.7835	28.9826	19.883	22.9163	35.9489	29.4326	9649	0.470559	0.806218
BGIBMGA009050	0.384939	0.139879	0.262409	0.405284	0.396458	0.400871	127	0.949799	0.352822
BGIBMGA009054	0.056329	0.0539633	0.0551462	0.149555	0.123104	0.13633	27	0.376645	0.438354
BGIBMGA009055	1.14133	0.402831	0.772082	0.691113	0.802268	0.74669	185	1.65144	0.502115
BGIBMGA009063	0.675992	0.453321	0.564656	1.25634	2.16677	1.71156	89	0.538064	0.209215
BGIBMGA009066	0.960562	0	0.480281	0.89261	0.0466502	0.46963	37	1.07613	0
BGIBMGA009067	0.798605	0.229519	0.514062	2.59739	0.349062	1.47322	68	0.307465	0.657532
BGIBMGA009072	1.57018	0.809971	1.19007	1.52324	0.263965	0.8936	42	1.03082	3.06848
BGIBMGA009075	0.068152	0.130579	0.0993657	0.226181	0.546123	0.386152	19	0.301316	0.239102
BGIBMGA009079	0.252468	0	0.126234	0.215456	0.183919	0.199687	23	1.17178	0
BGIBMGA009080	0.521541	0.237922	0.379732	0.329691	0.615131	0.472411	85	1.58191	0.386783
BGIBMGA009081	0.387402	0.196481	0.291941	0.544532	0.498027	0.521279	92	0.71144	0.394519
BGIBMGA009087	0.306706	0.171398	0.239052	0.169648	0.353765	0.261707	48	1.80789	0.484497
BGIBMGA009092	0.34578	0.141968	0.243874	0.163938	0.35985	0.261894	25	2.10921	0.394519
BGIBMGA009095	21.2234	0.251634	10.7375	1.32503	0.459234	0.892132	459	16.0173	0.547943
BGIBMGA009096	0.117528	0.0844442	0.100986	0.117015	0.278256	0.197636	26	1.00439	0.303476
BGIBMGA009098	1.7519	0.671327	1.21161	1.62796	1.53147	1.57972	20	1.07613	0.438354
BGIBMGA009100	0.415218	0.298334	0.356776	0.137802	0.15124	0.144521	11	3.01316	1.9726
BGIBMGA009101	2.71164	0.914293	1.81297	1.57865	2.00849	1.79357	581	1.71769	0.455214
BGIBMGA009107	24.7844	15.3424	20.0634	23.4658	5.70344	14.5846	5181	1.05619	2.69003
BGIBMGA009110	1.11356	0.474129	0.793844	0.492754	0.540806	0.51678	25	2.25987	0.876709
BGIBMGA009123	0.122817	0.0588295	0.0908233	0.407603	0.536821	0.472212	25	0.301316	0.109589
BGIBMGA009133	51.2761	68.9285	60.1023	40.8282	34.3714	37.5998	2266	1.2559	2.0054
BGIBMGA009141	0.785698	1.88175	1.33372	1.82529	2.71875	2.27202	47	0.430451	0.692139
BGIBMGA009143	0.706122	0.0795842	0.392853	0.606543	0.363104	0.484824	53	1.16417	0.219177
BGIBMGA009146	0.0994258	0.0952501	0.097338	0.197983	0.036215	0.117099	11	0.502193	2.63013
BGIBMGA009153	0.419416	0.326463	0.372939	0.400185	0.0763843	0.238285	56	1.04805	4.27396
BGIBMGA009154	0.406942	0.0556931	0.231318	0.0385872	0.0847002	0.0616437	11	10.546	0.657532
BGIBMGA009158	0.0580094	0.0555731	0.0567912	0.102678	0.11269	0.107684	22	0.564967	0.493149
BGIBMGA009160	0.14146	0.0271038	0.0842819	0.169011	0.103051	0.136031	20	0.836988	0.263013
BGIBMGA009162	1.53005	0.338259	0.934155	0.703094	0.914557	0.808826	107	2.17617	0.369862
BGIBMGA009172	0.253352	0.300796	0.277074	0.150916	0.096225	0.123571	428	1.67876	3.12597
BGIBMGA009178	0.046245	0.0443028	0.0452739	0.107434	0.0673774	0.0874057	15	0.430451	0.657532
BGIBMGA009203	7.49526	12.6855	10.0904	1.82417	9.28229	5.55323	145	4.10885	1.36663
BGIBMGA009211	1.71846	0.0858934	0.902179	0.158698	0.0762009	0.117449	144	10.8285	1.1272
BGIBMGA009217	6.16682	5.67151	5.91916	2.78342	3.41424	3.09883	85	2.21556	1.66113
BGIBMGA009226	0.21768	0.0834149	0.150547	0.20228	0.222006	0.212143	21	1.07613	0.375732
BGIBMGA009242	0.422128	0.485279	0.453704	0.392266	3.5364	1.96433	151	1.07613	0.137224
BGIBMGA009247	0.631365	0.645172	0.638268	1.34103	0.214638	0.777834	86	0.470806	3.00586
BGIBMGA009250	4.56628	4.22365	4.39496	6.47984	8.94701	7.71343	591	0.70469	0.472074
BGIBMGA009258	0.940607	1.68467	1.31264	1.873	1.75773	1.81537	194	0.502193	0.958436
BGIBMGA009273	0.089369	0.13318	0.111274	0.224095	0.137441	0.180768	76	0.3988	0.968994
BGIBMGA009281	3.35276	3.21195	3.28236	10.682	3.66365	7.17283	83	0.31387	0.876709
BGIBMGA009299	0.332239	0.361688	0.346963	0.521242	1.87023	1.19574	269	0.637398	0.193392
BGIBMGA009300	0.836653	0.495053	0.665853	0.7105	1.6492	1.17985	381	1.17756	0.300178
BGIBMGA009301	0.12343	0.067569	0.0954993	0.187262	0.166988	0.177125	40	0.659128	0.404635
BGIBMGA009310	6.02044	5.01781	5.51913	4.7154	0.394721	2.55506	314	1.27676	12.7123
BGIBMGA009318	1.98129	1.47629	1.72879	1.53428	0.72167	1.12797	62	1.29135	2.04565
BGIBMGA009324	0.17378	0.266371	0.220076	0.0692087	0.278511	0.17386	27	2.51096	0.95641
BGIBMGA009325	0.125055	0.152476	0.138766	0.233926	0.35612	0.295023	99	0.534592	0.42816
BGIBMGA009327	0.228945	0.137081	0.183013	0.170959	0.323142	0.24705	75	1.33918	0.424214
BGIBMGA009335	1.04947	0.177422	0.613445	1.47513	0.719548	1.09734	72	0.71144	0.246574
BGIBMGA009336	0.532768	1.46738	1.00007	0.265221	0.0970281	0.181125	39	2.00877	15.1232
BGIBMGA009337	0.777841	1.36187	1.06985	1.19282	0.35171	0.772267	167	0.652101	3.87213
BGIBMGA009351	3.34366	2.86605	3.10486	3.15385	0.641	1.89742	68	1.06018	4.47122
BGIBMGA009358	3.79037	2.66482	3.2276	3.34775	7.12573	5.23674	700	1.13222	0.373971
BGIBMGA009363	0.268221	0.256956	0.262589	0.890167	0.390789	0.640478	18	0.301316	0.657532
BGIBMGA009377	1.48767	0.712597	1.10014	0.352662	1.78044	1.06655	49	4.21842	0.400237
BGIBMGA009381	0.393246	0.150692	0.271969	0.234918	0.572947	0.403932	43	1.67398	0.263013
BGIBMGA009392	21.5313	14.6684	18.0999	17.7208	35.2917	26.5063	7760	1.21503	0.415634
BGIBMGA009393	10.7904	0.104066	5.44726	0.270386	0.250591	0.260489	1287	39.9076	0.415283
BGIBMGA009399	11.253	11.9152	11.5841	8.64863	31.9277	20.2881	136	1.30114	0.373194
BGIBMGA009401	3.71674	3.3881	3.55242	3.56466	7.00751	5.28609	2717	1.04266	0.483496
BGIBMGA009404	2.51227	2.48566	2.49896	3.88179	5.73045	4.80612	457	0.647192	0.433764
BGIBMGA009406	0.980472	0.626196	0.803334	1.19312	0.238086	0.715604	23	0.82177	2.63013
BGIBMGA009414	0.643973	0.224337	0.434155	0.582874	0.511771	0.547322	42	1.10482	0.438354
BGIBMGA009415	0.137185	0.0525695	0.0948775	0.154798	0.119925	0.137361	43	0.886222	0.438354
BGIBMGA009422	0.599239	0.196024	0.397632	0.261932	0.276827	0.26938	108	2.28777	0.708111
BGIBMGA009424	3.72011	0	1.86006	3.59163	0.492734	2.04218	29	1.03577	0
BGIBMGA009425	16.3659	6.78231	11.5741	13.1515	2.98058	8.06605	1030	1.24441	2.2755
BGIBMGA009433	1.66003	0.454374	1.0572	0.787038	0.345515	0.566276	16	2.10921	1.31506
BGIBMGA009442	0.0522509	0.100113	0.0761819	0.0433523	0.0285479	0.0359501	20	1.20526	3.50684
BGIBMGA009445	2.10166	1.16907	1.63537	2.38499	0.493879	1.43943	112	0.881206	2.36711
BGIBMGA009448	0.16797	0.402289	0.285129	0.487774	0.443567	0.46567	92	0.344361	0.90694
BGIBMGA009457	3.92849	0.37635	2.15242	5.21512	1.7171	3.46611	37	0.753289	0.219177
BGIBMGA009464	0.0813358	0.0584399	0.0698878	0.0269936	0.0444388	0.0357162	12	3.01316	1.31506
BGIBMGA009476	3.91107	4.02608	3.96857	4.43415	22.7932	13.6137	1897	0.882033	0.176635
BGIBMGA009478	64.7438	12.698	38.7209	15.5801	12.2877	13.9339	5339	4.15554	1.03339
BGIBMGA009479	10.7507	0.908748	5.8297	7.76544	0.230343	3.99789	150	1.38442	3.94519
BGIBMGA009486	4.3539	4.97317	4.66354	3.72356	1.2504	2.48698	403	1.16928	3.97726
BGIBMGA009487	86.5407	110.346	98.4433	25.1176	35.7553	30.4364	22624	3.44542	3.08614
BGIBMGA009494	0.239241	0.0705211	0.154881	0.268735	0.241315	0.255025	57	0.890251	0.292236
BGIBMGA009503	0.3694	0.150922	0.260161	0.288461	0.356164	0.322313	267	1.28059	0.423743
BGIBMGA009506	8.23597	3.5067	5.87133	16.7037	7.99968	12.3517	105	0.493062	0.438354
BGIBMGA009509	1.42288	1.8175	1.62019	3.14815	1.03654	2.09235	20	0.451973	1.75342
BGIBMGA009518	0.188873	0.0678527	0.128363	0.21939	0.171988	0.195689	35	0.860902	0.394519
BGIBMGA009526	54.7236	21.2613	37.9924	44.1929	1.14044	22.6667	6301	1.23829	18.643
BGIBMGA009528	92.924	106.087	99.5057	127.928	28.9918	78.46	6905	0.726377	3.65922
BGIBMGA009592	0.233153	0.159543	0.196348	0.530593	0.509543	0.520068	57	0.439419	0.31311
BGIBMGA009594	13.3267	7.68623	10.5064	10.6509	2.67472	6.6628	302	1.25123	2.87366
BGIBMGA009599	0.176142	0.0548418	0.115492	0.0789176	0.0513265	0.0651221	96	2.23197	1.06849
BGIBMGA009601	0.0589929	0.0678184	0.0634056	0.0234941	0.0515704	0.0375323	20	2.51096	1.31506
BGIBMGA009603	1.4322	0.365879	0.899037	1.58438	0.765109	1.17474	55	0.903947	0.478205
BGIBMGA009606	0.215827	0	0.107914	0.085954	0.125781	0.105868	12	2.51096	0
BGIBMGA009607	32.1914	19.6169	25.9041	11.3834	6.55396	8.96868	1682	2.82792	2.99314
BGIBMGA009609	37.4306	16.1013	26.766	45.0547	6.74295	25.8988	1618	0.830781	2.38788
BGIBMGA009611	0.434724	0.573396	0.50406	0.24255	0.169819	0.206184	518	1.79231	3.37651
BGIBMGA009616	1.25458	1.60252	1.42855	2.22063	0.609295	1.41496	17	0.564967	2.63013
BGIBMGA009617	0.770472	1.02694	0.898706	1.22293	0.488066	0.855495	130	0.630024	2.1041
BGIBMGA009623	1.67592	0.305817	0.99087	1.74806	0.872059	1.31006	73	0.958732	0.350684
BGIBMGA009624	3.76548	0.566868	2.16618	3.17776	1.29317	2.23547	203	1.18495	0.438354
BGIBMGA009630	0.857283	0.164256	0.510769	0.398319	0.187355	0.292837	22	2.15225	0.876709
BGIBMGA009632	0.436756	0.119546	0.278151	0.248485	0.318169	0.283327	22	1.75767	0.375732
BGIBMGA009635	0.0918309	0.0586494	0.0752401	0.135452	0.14866	0.142056	55	0.67796	0.394519
BGIBMGA009639	0.0452058	0.129922	0.0875638	0.130024	0.296385	0.213205	52	0.347672	0.438354
BGIBMGA009641	15.6366	6.63538	11.136	15.227	17.5834	16.4052	3318	1.0269	0.377366
BGIBMGA009643	0.522208	0	0.261104	0.0990339	0.108691	0.103863	11	5.27302	0
BGIBMGA009646	0.0543945	0.078165	0.0662798	0.108314	0.178315	0.143314	20	0.502193	0.438354
BGIBMGA009654	22.8167	14.9035	18.8601	8.94914	10.5774	9.76325	128	2.54959	1.409
BGIBMGA009665	0.13641	0.217802	0.177106	0.150905	0.0993725	0.125139	16	0.903947	2.19177
BGIBMGA009666	0.269772	0.145373	0.207572	0.123105	0.0859793	0.104542	43	2.19139	1.6908
BGIBMGA009669	0.0659654	0.0631949	0.0645801	0.0328387	0.0600683	0.0464535	16	2.00877	1.05205
BGIBMGA009676	0.0633852	0.0455423	0.0544637	0.105181	0.115438	0.110309	27	0.602631	0.394519
BGIBMGA009689	0.0898661	0.0573946	0.0736304	0.0397661	0.10911	0.074438	12	2.25987	0.526025
BGIBMGA009691	0.172545	0.206623	0.189584	0.157475	0.0995093	0.128492	106	1.09569	2.07642
BGIBMGA009694	0.530137	0.0662442	0.298191	0.336582	0.319031	0.327807	67	1.57506	0.207642
BGIBMGA009695	0.431335	0.245964	0.33865	0.565786	0.576071	0.570928	227	0.762365	0.426969
BGIBMGA009715	0.124124	0.118911	0.121517	0.123582	0.271266	0.197424	13	1.00439	0.438354
BGIBMGA009716	0.423123	0.506691	0.464907	0.210638	0.308238	0.259438	16	2.00877	1.64383
BGIBMGA009720	0.21829	0	0.109145	0.724458	0.0795104	0.401984	13	0.301316	0
BGIBMGA009728	2.75525	0.161604	1.45842	0.111968	0.0409622	0.0764651	56	24.6074	3.94519
BGIBMGA009739	0	0.6369	0.31845	3.30959	0	1.6548	17	0	#DIV/0!
BGIBMGA009746	0.206051	0.148048	0.177049	0.205151	0.337735	0.271443	22	1.00439	0.438354
BGIBMGA009747	0.355135	0.101146	0.228141	0.210239	0.202773	0.206506	110	1.68919	0.498817
BGIBMGA009748	0.775257	0.0928372	0.434047	0.385936	0.564762	0.475349	23	2.00877	0.164383
BGIBMGA009753	2.38115	0.25346	1.3173	0.351222	1.34915	0.850188	19	6.7796	0.187866
BGIBMGA009755	2.55495	1.63177	2.09336	2.09964	3.27933	2.68949	98	1.21685	0.497592
BGIBMGA009756	1.92154	1.2358	1.57867	1.70355	2.62341	2.16348	698	1.12796	0.471067
BGIBMGA009757	29.7175	1.71963	15.7186	17.3423	0.581174	8.96173	293	1.71359	2.95889
BGIBMGA009761	1.31838	0.210501	0.764438	0.43754	0.800345	0.618942	15	3.01316	0.263013
BGIBMGA009764	1.13378	1.28365	1.20871	0.547311	0.600683	0.573997	40	2.07154	2.13698
BGIBMGA009771	20.9275	73.2957	47.1116	47.796	112.537	80.1663	2879	0.437849	0.651306
BGIBMGA009775	0.713928	0.195413	0.45467	0.338481	0.66868	0.503581	46	2.10921	0.292236
BGIBMGA009776	0.98617	0.354282	0.670226	0.613665	1.30211	0.95789	66	1.60702	0.272082
BGIBMGA009782	0.336728	0.134411	0.235569	0.335258	0.490601	0.412929	59	1.00439	0.273972
BGIBMGA009797	0.43054	0	0.21527	0.190515	0.940922	0.565719	14	2.25987	0
BGIBMGA009799	1.86716	2.68716	2.27716	1.67675	1.13247	1.40461	1036	1.11356	2.37283
BGIBMGA009803	0.328851	0.0630079	0.195929	0.349242	0.814511	0.581877	31	0.941611	0.0773567
BGIBMGA009804	0.308831	0.088758	0.198794	0.0717458	0.112489	0.0921174	43	4.30451	0.789038
BGIBMGA009807	0.531655	0.0848878	0.308272	0.220556	0.322752	0.271654	63	2.41053	0.263013
BGIBMGA009810	0.846707	0.44613	0.646419	0.477706	0.956058	0.716882	79	1.77244	0.466635
BGIBMGA009815	0.107075	0.102578	0.104827	0.082917	0.221007	0.151962	36	1.29135	0.46414
BGIBMGA009819	0.624796	0.153914	0.389355	0.616144	0.41614	0.516142	128	1.01404	0.369862
BGIBMGA009828	1.20234	0.0822746	0.642308	0.98129	0.227909	0.604599	502	1.22527	0.360998
BGIBMGA009829	0.390604	0.100395	0.245499	0.461619	0.312309	0.386964	170	0.84616	0.32146
BGIBMGA009833	0.501294	0.12006	0.310677	0.166368	0.547776	0.357072	13	3.01316	0.219177
BGIBMGA009842	3.20508	3.07047	3.13778	4.88927	8.0286	6.45893	441	0.655534	0.382442
BGIBMGA009846	0.0913388	0.157505	0.124422	0.230381	0.266155	0.248268	53	0.396468	0.591779
BGIBMGA009855	10.386	6.986	8.68597	10.7806	2.65614	6.71839	340	0.96339	2.63013
BGIBMGA009856	0.352567	0.58545	0.469009	0.592847	1.60953	1.10119	173	0.594702	0.363741
BGIBMGA009876	4.92305	8.96094	6.94199	9.8031	9.68316	9.74313	86	0.502193	0.925415
BGIBMGA009878	0.727551	0.476891	0.602221	0.940416	1.67371	1.30706	129	0.773648	0.28493
BGIBMGA009880	1.2325	0.590366	0.911431	1.56798	0.149642	0.85881	43	0.786041	3.94519
BGIBMGA009886	1.33726	0.800687	1.06898	1.22047	1.7048	1.46264	38	1.09569	0.469665
BGIBMGA009887	4.59191	2.19953	3.39572	4.66422	4.81496	4.73959	295	0.984497	0.456811
BGIBMGA009890	1.15125	0.431567	0.791406	0.996712	2.55245	1.77458	132	1.15504	0.16908
BGIBMGA009891	0.761248	0.630947	0.696098	1.07302	4.77915	2.92608	1122	0.709447	0.132021
BGIBMGA009892	0.703575	0.168506	0.436041	0.856171	0.704746	0.780458	107	0.82177	0.239102
BGIBMGA009894	0.577843	0.322919	0.450381	0.607283	0.701582	0.654432	58	0.951523	0.460272
BGIBMGA009896	5.26712	3.60422	4.43567	6.68002	8.05087	7.36544	641	0.788489	0.447681
BGIBMGA009899	1.74586	1.04139	1.39363	1.33374	2.11172	1.72273	235	1.30899	0.493149
BGIBMGA009905	1.0477	0.456228	0.751967	0.18966	0.13877	0.164215	21	5.52412	3.28766
BGIBMGA009908	1.61769	0.823307	1.2205	0.771761	1.87818	1.32497	123	2.09611	0.438354
BGIBMGA009914	0.75691	0.228279	0.492594	0.697782	0.673928	0.685855	212	1.08474	0.338728
BGIBMGA009924	0.152884	0.0488211	0.100853	0.118391	0.129936	0.124163	22	1.29135	0.375732
BGIBMGA009925	1.2698	0.173781	0.721789	0.216729	0.158576	0.187652	55	5.85892	1.09589
BGIBMGA009936	0.182497	0	0.0912483	0.686422	0.0886305	0.387526	22	0.265867	0
BGIBMGA009939	0.243857	0.0808669	0.162362	0.255243	0.218641	0.236942	108	0.955391	0.369862
BGIBMGA009942	0.469522	0.494783	0.482152	0.420725	0.171019	0.295872	79	1.11598	2.89314
BGIBMGA009943	1.57519	1.29345	1.43432	0.373407	0.573748	0.473577	38	4.21842	2.25439
BGIBMGA009966	21.1467	18.3935	19.7701	7.20751	8.37496	7.79123	3736	2.93399	2.19625
BGIBMGA009973	0.677225	0.0926832	0.384954	0.64216	0.422869	0.532515	24	1.0546	0.219177
BGIBMGA009982	0.562295	0.26934	0.415817	1.3996	0.716839	1.05822	28	0.401754	0.375732
BGIBMGA009988	1.55361	1.19069	1.37215	1.34058	0.452712	0.896648	35	1.15891	2.63013
BGIBMGA010003	3.04751	0.834149	1.94083	6.50187	0.634303	3.56809	67	0.468713	1.31506
BGIBMGA010011	0.676562	0.0589225	0.367742	0.408247	0.403252	0.40575	31	1.65724	0.146118
BGIBMGA010014	1.99636	0.242859	1.11961	0.567898	0.115422	0.34166	103	3.51535	2.1041
BGIBMGA010016	54.003	45.0901	49.5465	53.7672	20.7529	37.2601	850	1.00439	2.17271
BGIBMGA010019	3.24921	0.565954	1.90758	0.98031	1.72145	1.35088	26	3.31447	0.328766
BGIBMGA010023	0.22755	0.299741	0.263645	0.396474	17.5298	8.96313	886	0.573935	0.0170989
BGIBMGA010024	6.84554	272.834	139.84	31.1048	1195.75	613.426	39335	0.22008	0.22817
BGIBMGA010029	0.172854	0.0662376	0.119546	0.275358	0.138513	0.206936	49	0.627741	0.478205
BGIBMGA010030	222.019	118.862	170.44	118.701	51.1023	84.9015	4988	1.87041	2.32596
BGIBMGA010031	0.118604	0.426084	0.272344	0.285374	0.302402	0.293888	95	0.415608	1.409
BGIBMGA010033	7.9467	6.17992	7.06331	7.07426	15.5282	11.3012	496	1.12333	0.39798
BGIBMGA010035	1.66205	0.95535	1.3087	1.29232	4.3588	2.82556	223	1.2861	0.219177
BGIBMGA010037	1.1958	0.916465	1.05613	1.13389	3.08626	2.11007	237	1.0546	0.29695
BGIBMGA010040	2.19885	0.263312	1.23108	0.182437	0	0.0912185	20	12.0526	#DIV/0!
BGIBMGA010043	3.16084	0	1.58042	0.364874	0	0.182437	27	8.66282	#DIV/0!
BGIBMGA010044	0.824567	0.263312	0.543939	0.547311	0.100114	0.323712	15	1.50658	2.63013
BGIBMGA010047	1.00831	2.8979	1.9531	0.0956105	0	0.0478053	29	10.546	#DIV/0!
BGIBMGA010048	0.867481	2.90867	1.88807	0.383864	0	0.191932	31	2.25987	#DIV/0!
BGIBMGA010052	0.276812	0.0883954	0.182604	0.12249	0.26887	0.19568	20	2.25987	0.328766
BGIBMGA010053	2.83633	3.21124	3.02379	0.855741	0.751352	0.803546	66	3.31447	4.27396
BGIBMGA010056	0.0836589	0.0534302	0.0685445	0.453487	0.0203147	0.236901	61	0.184479	2.63013
BGIBMGA010059	1.79686	0.841571	1.31922	1.08666	5.73044	3.40855	305	1.65356	0.14686
BGIBMGA010060	6.1905	0.169443	3.17997	0.234799	8.46101	4.3479	311	26.3651	0.0200263
BGIBMGA010061	15.3683	0.471132	7.91972	0.680054	15.9425	8.31126	946	22.5987	0.029552
BGIBMGA010062	0.752556	8.56488	4.65872	1.57846	45.3272	23.4528	2468	0.476765	0.188957
BGIBMGA010063	0.220769	0.296095	0.258432	0.410302	5.1786	2.79445	374	0.538064	0.0571767
BGIBMGA010064	0.116269	1.05817	0.587219	0.27011	3.13391	1.70201	102	0.430451	0.337651
BGIBMGA010069	0.518352	0	0.259176	0.0938342	0	0.0469171	14	5.52412	#DIV/0!
BGIBMGA010073	2.60806	2.36702	2.48754	1.27556	3.39987	2.33771	85	2.04464	0.69621
BGIBMGA010077	0.693447	0.254422	0.473935	0.342762	0.0967337	0.219748	109	2.02312	2.63013
BGIBMGA010082	0.0822822	0.052551	0.0674166	0.0910255	0.119882	0.105454	16	0.903947	0.438354
BGIBMGA010094	0.0719779	0.0689549	0.0704664	0.214991	0.157304	0.186148	19	0.334795	0.438354
BGIBMGA010096	0.195656	0.133885	0.16477	0.247367	0.312213	0.27979	122	0.790954	0.428825
BGIBMGA010097	4.66705	2.23552	3.45128	5.16297	4.53315	4.84806	27	0.903947	0.493149
BGIBMGA010112	1.214	0.758489	0.986246	1.85685	1.94179	1.89932	283	0.653798	0.390613
BGIBMGA010114	1.16294	0.366479	0.764708	0.497676	0.334413	0.416045	180	2.33673	1.09589
BGIBMGA010115	1.10719	1.1617	1.13444	0.209972	1.68995	0.949959	94	5.27302	0.687419
BGIBMGA010124	3.8687	1.37786	2.62328	4.00241	3.28893	3.64567	2061	0.966593	0.418938
BGIBMGA010126	0.342159	0.122921	0.23254	0.283888	0.591985	0.437936	40	1.20526	0.207642
BGIBMGA010128	0.787529	0.601767	0.694648	0.864989	3.09389	1.97944	743	0.91045	0.194502
BGIBMGA010130	31.4761	25.3071	28.3916	21.1199	11.8975	16.5087	9285	1.49036	2.12709
BGIBMGA010131	4.71914	4.71176	4.71545	4.82058	10.8827	7.85164	2078	0.978958	0.432959
BGIBMGA010143	0.197924	0.284417	0.241171	0.0656866	0.648829	0.357258	15	3.01316	0.438354
BGIBMGA010153	0.950966	0.140158	0.545562	0.825427	0.426315	0.625871	40	1.15209	0.328766
BGIBMGA010159	4.33495	12.9514	8.64316	8.29066	29.8131	19.0519	970	0.522871	0.434419
BGIBMGA010160	0.204695	0	0.102348	0.135868	0.134205	0.135036	29	1.50658	0
BGIBMGA010161	0.137732	0.131947	0.13484	0.0685653	0.0627096	0.0656375	27	2.00877	2.1041
BGIBMGA010162	8.61058	0.387534	4.49906	2.80012	0.336787	1.56846	237	3.07507	1.15068
BGIBMGA010168	0.152418	0.219025	0.185722	0.455258	0.277585	0.366422	19	0.334795	0.789038
BGIBMGA010184	6.03498	0.642391	3.33868	2.6705	0.976973	1.82374	18	2.25987	0.657532
BGIBMGA010195	1.30258	0.632255	0.967416	1.01446	0.290998	0.652727	224	1.28402	2.17271
BGIBMGA010214	8.40448	0.226803	4.31564	3.58806	0.431163	2.00961	371	2.34234	0.526025
BGIBMGA010215	0.0358342	0.0686585	0.0522463	0.190281	0.0783139	0.134298	28	0.188322	0.876709
BGIBMGA010219	9.83741	3.06836	6.45288	4.85926	6.16642	5.51284	126	2.02446	0.497592
BGIBMGA010226	6.21511	4.94037	5.57774	9.25169	11.3943	10.323	3367	0.671781	0.433582
BGIBMGA010231	6.77539	0	3.3877	0	0	0	68	#DIV/0!	#DIV/0!
BGIBMGA010235	1.21953	1.40422	1.31188	2.37393	3.47675	2.92534	941	0.513718	0.403889
BGIBMGA010240	0.762849	0.235991	0.49942	0.506346	0.694653	0.6005	343	1.50658	0.339725
BGIBMGA010242	0.17038	0.0326449	0.101512	0.0904726	0.124119	0.107296	15	1.88322	0.263013
BGIBMGA010243	6.64321	3.21868	4.93095	2.4835	4.0607	3.2721	253	2.67494	0.792641
BGIBMGA010251	0.11341	0.0651882	0.0892991	0.0752766	0.0165235	0.0459	14	1.50658	3.94519
BGIBMGA010252	2.51434	0.819998	1.66717	1.27831	1.6368	1.45756	141	1.96692	0.500977
BGIBMGA010253	4.60261	7.93676	6.26968	6.87377	3.85586	5.36482	124	0.66959	2.05836
BGIBMGA010255	0.033279	0	0.0166395	0.117809	0.0404053	0.079107	24	0.282483	0
BGIBMGA010257	0.36368	0.111987	0.237834	0.215531	0.255472	0.235502	89	1.68737	0.438354
BGIBMGA010288	3.25872	23.0746	13.1666	24.5453	55.0646	39.8049	3950	0.132764	0.419045
BGIBMGA010291	1.61785	3.35232	2.48509	3.17935	6.7073	4.94332	2103	0.508863	0.499802
BGIBMGA010294	0.347803	0.155491	0.251647	0.138514	0.13513	0.136822	39	2.51096	1.15068
BGIBMGA010300	0.686129	0.0328656	0.359497	0.705904	0.274908	0.490406	63	0.971986	0.119551
BGIBMGA010301	0.153622	0.14717	0.150396	0.91771	0.0559557	0.486833	23	0.167398	2.63013
BGIBMGA010306	0.180773	0.0742204	0.127497	0.0685653	0.0376258	0.0530955	16	2.63651	1.9726
BGIBMGA010319	0.465309	0.827852	0.646581	0.617703	2.03382	1.32576	304	0.753289	0.407043
BGIBMGA010323	0.345196	0.236213	0.290704	0.0818306	0.718484	0.400157	69	4.21842	0.328766
BGIBMGA010324	0.105701	0.0675078	0.0866043	0.116933	0.500509	0.308721	59	0.903947	0.134878
BGIBMGA010328	8.15701	14.244	11.2005	10.1432	37.6091	23.8762	871	0.804187	0.378738
BGIBMGA010329	5.48143	6.12642	5.80393	6.67028	25.3849	16.0276	435	0.82177	0.241341
BGIBMGA010331	2.86273	2.4093	2.63601	2.80583	5.49623	4.15103	641	1.02028	0.438354
BGIBMGA010341	0.0388015	0.0371719	0.0379867	0.231793	0	0.115896	11	0.167398	#DIV/0!
BGIBMGA010362	1.8865	1.46411	1.67531	2.4885	3.35742	2.92296	493	0.758087	0.436083
BGIBMGA010369	2.66587	0.255391	1.46063	8.84743	0.388408	4.61792	189	0.301316	0.657532
BGIBMGA010378	0.0810589	0.434866	0.257962	0.118367	1.19281	0.655589	145	0.684808	0.364572
BGIBMGA010386	5.84456	8.00895	6.92676	10.1608	16.6628	13.4118	5602	0.575205	0.480649
BGIBMGA010389	0.341159	0.163415	0.252287	0.566115	0.497056	0.531586	12	0.602631	0.328766
BGIBMGA010391	0.0987944	0.0378581	0.0683263	0.0262301	0.057576	0.0419031	13	3.76645	0.657532
BGIBMGA010393	0.234572	0.134832	0.184702	0.0311397	0.102529	0.0668344	12	7.53289	1.31506
BGIBMGA010400	5876.74	9523.88	7700.31	7635.21	2795.45	5215.33	963788	0.76969	3.40693
BGIBMGA010401	0.646243	0.410054	0.528149	0.22283	0.21399	0.21841	203	2.90016	1.91624
BGIBMGA010407	1.751	2.74121	2.2461	1.78587	6.25341	4.01964	372	0.980471	0.438354
BGIBMGA010410	0.326748	0.104342	0.215545	0.379541	0.376881	0.378211	112	0.860902	0.276855
BGIBMGA010412	0.236027	0	0.118014	0.208886	0.343884	0.276385	13	1.12993	0
BGIBMGA010416	1.72369	0.368233	1.04596	1.39924	1.38256	1.3909	1018	1.23187	0.266342
BGIBMGA010417	1.82307	1.06731	1.44519	1.41175	7.37818	4.39496	150	1.29135	0.144657
BGIBMGA010418	4.75348	2.06993	3.4117	4.01564	22.1936	13.1046	201	1.18374	0.0932669
BGIBMGA010422	8.1659	3.27427	5.72008	5.6511	7.35017	6.50064	1475	1.44501	0.445468
BGIBMGA010429	0.583148	0.268155	0.425651	0.325137	0.118948	0.222042	65	1.79355	2.25439
BGIBMGA010433	0.637575	1.83239	1.23498	0.0846388	0	0.0423194	21	7.53289	#DIV/0!
BGIBMGA010434	0.253329	0.589389	0.421359	0.648574	0.448183	0.548379	68	0.390594	1.31506
BGIBMGA010436	1.25209	1.78568	1.51888	0.582883	1.51883	1.05086	1073	2.14809	1.1757
BGIBMGA010438	3.29306	1.53891	2.41599	3.41197	0.526597	1.96928	402	0.965152	2.92236
BGIBMGA010439	8.8204	1.11539	4.9679	9.10974	0.231318	4.67053	681	0.968238	4.8219
BGIBMGA010442	0.209419	0.0286605	0.11904	0.258148	0.10897	0.183559	26	0.811234	0.263013
BGIBMGA010444	0.0883719	0.036283	0.0623275	0.0335185	0.0183936	0.025956	16	2.63651	1.9726
BGIBMGA010447	0.776117	0.495681	0.635899	1.54546	0.376925	0.961191	16	0.502193	1.31506
BGIBMGA010451	0.835697	0.246338	0.541018	0.597368	1.17075	0.88406	56	1.39897	0.21041
BGIBMGA010453	0.302843	0.188188	0.245515	0.423758	0.459119	0.441439	216	0.714659	0.40989
BGIBMGA010457	0.240622	0.169854	0.205238	0.571608	0.221417	0.396513	125	0.420956	0.76712
BGIBMGA010467	0.84863	1.26905	1.05884	0.961702	2.91012	1.93591	368	0.882424	0.436083
BGIBMGA010468	0.913572	0.875203	0.894388	1.36437	2.4244	1.89439	221	0.66959	0.360998
BGIBMGA010469	0.985744	0.429247	0.707495	0.654293	1.04451	0.849399	43	1.50658	0.410957
BGIBMGA010470	3.00306	4.05601	3.52953	4.28069	10.5798	7.43022	573	0.701536	0.383374
BGIBMGA010471	13.9342	12.7322	13.3332	15.8379	29.3853	22.6116	75262	0.879802	0.433285
BGIBMGA010480	1.80786	0	0.903928	0	0.033769	0.0168845	40	#DIV/0!	0
BGIBMGA010482	0.477901	0.0327022	0.255302	0.52113	0.348143	0.434637	52	0.917048	0.0939331
BGIBMGA010502	0.500756	0	0.250378	0.99714	0.48639	0.741765	16	0.502193	0
BGIBMGA010504	0.101605	0.0648917	0.0832483	0.0224803	0.123362	0.0729213	11	4.51973	0.526025
BGIBMGA010511	0.0955266	0.0366059	0.0660662	0.0760876	0.0974253	0.0867565	20	1.25548	0.375732
BGIBMGA010521	0.0106021	0.0507842	0.0306931	0.0774093	0.0463407	0.061875	23	0.136962	1.09589
BGIBMGA010528	0.148853	0.0633785	0.106116	0.0768462	0.156631	0.116739	66	1.93703	0.404635
BGIBMGA010534	0.129305	0.165166	0.147235	0.500657	0.423884	0.462271	76	0.258271	0.389648
BGIBMGA010536	1.99788	20.8623	11.4301	2.91743	75.158	39.0377	3287	0.684808	0.277579
BGIBMGA010537	21.413	55.9895	38.7013	7.0596	76.0645	41.5621	5516	3.03318	0.736079
BGIBMGA010542	0.168672	0.0760413	0.122357	0.118543	0.177084	0.147813	135	1.42288	0.429408
BGIBMGA010548	0.0483231	0.0115734	0.0299483	0.0641495	0.0440032	0.0540764	18	0.753289	0.263013
BGIBMGA010557	1.3567	4.3324	2.84455	5.55319	10.3775	7.96534	126	0.24431	0.41748
BGIBMGA010564	0	0.305399	0.152699	2.11597	0.928925	1.52245	15	0	0.328766
BGIBMGA010568	3.56675	1.5668	2.56677	4.53858	3.56159	4.05009	973	0.785874	0.439914
BGIBMGA010573	0.442225	0.170435	0.30633	0.438607	0.796126	0.617367	467	1.00825	0.21408
BGIBMGA010584	13.3891	3.20669	8.29788	47.3977	297.256	172.327	3113	0.282483	0.0107876
BGIBMGA010590	50.2612	20.6485	35.4549	47.0549	47.2054	47.1302	4496	1.06814	0.437418
BGIBMGA010595	31.9192	21.0393	26.4792	30.343	10.1354	20.2392	5768	1.05195	2.07583
BGIBMGA010611	8.34644	5.29553	6.82098	6.59089	2.37343	4.48216	2957	1.26636	2.23117
BGIBMGA010613	1.48705	0.0547921	0.770921	0.208796	0.0208325	0.114815	66	7.12201	2.63013
BGIBMGA010618	0.288089	0	0.144045	0.956105	0	0.478053	12	0.301316	#DIV/0!
BGIBMGA010627	1.29413	0.783019	1.03858	2.71259	2.87788	2.79524	149	0.477083	0.272082
BGIBMGA010639	184.964	332.61	258.787	152.307	153.638	152.972	23997	1.21442	2.1649
BGIBMGA010643	0.597426	0.160655	0.379041	0.730477	0.458121	0.594299	238	0.817857	0.350684
BGIBMGA010649	0.509705	1.37611	0.94291	1.75311	0.708868	1.23099	120	0.290743	1.94128
BGIBMGA010652	49.9599	24.7009	37.3304	25.4044	0.27026	12.8373	1850	1.96658	91.3969
BGIBMGA010654	0.0318613	0.122093	0.0769771	0.0845926	0.0696313	0.077112	12	0.376645	1.75342
BGIBMGA010659	2.63675	1.66487	2.15081	4.25607	0.567517	2.41179	193	0.619527	2.9336
BGIBMGA010676	0.457195	0.0175197	0.237357	0.206357	0.0133224	0.10984	44	2.21556	1.31506
BGIBMGA010680	0.186086	0	0.0930432	0.452892	0.135561	0.294226	17	0.410885	0
BGIBMGA010702	0.186012	0.22275	0.204381	0.246933	0.0338767	0.140405	18	0.753289	6.57532
BGIBMGA010707	15.8173	15.6879	15.7526	15.0689	32.2635	23.6662	533	1.04967	0.486242
BGIBMGA010717	37.3861	0	18.693	34.3365	0.658251	17.4974	797	1.08882	0
BGIBMGA010730	0.533987	0.767341	0.650664	0.708874	0	0.354437	18	0.753289	#DIV/0!
BGIBMGA010738	2.44974	0.109156	1.27945	1.13444	0.415023	0.774732	85	2.15943	0.263013
BGIBMGA010740	1.38057	1.168	1.27429	0.833057	6.67434	3.7537	1452	1.65724	0.174999
BGIBMGA010741	0.690483	0.146996	0.418739	0.071293	6.29315	3.18222	625	9.68515	0.0233581
BGIBMGA010742	1.23847	0.585905	0.912188	1.04024	1.39229	1.21627	697	1.19056	0.42082
BGIBMGA010743	0.0504219	0.193217	0.121819	0.105981	0.140804	0.123393	72	0.475762	1.37224
BGIBMGA010760	2.82851	0.0615846	1.44505	0.768045	1.12392	0.945984	87	3.68275	0.0547943
BGIBMGA010761	1.58575	0.410013	0.997883	0.695631	0.811433	0.753532	761	2.27959	0.505295
BGIBMGA010765	0.682497	0.344123	0.51331	0.728906	0.168221	0.448563	462	0.936331	2.04565
BGIBMGA010771	0.146763	0.421796	0.284279	0.438365	0.855312	0.646839	33	0.334795	0.493149
BGIBMGA010772	1.12279	0.268908	0.695847	0.869465	0.954253	0.911859	43	1.29135	0.281799
BGIBMGA010796	0.934857	0.751144	0.843	0.320267	0.285592	0.30293	86	2.919	2.63013
BGIBMGA010806	2.13006	1.73603	1.93304	2.0469	0.463197	1.25505	241	1.04063	3.74793
BGIBMGA010807	0.0491268	0.0705953	0.0598611	0.0978247	0.143152	0.120488	19	0.502193	0.493149
BGIBMGA010811	1.1284	7.22729	4.17785	1.34816	21.9831	11.6656	1268	0.836988	0.328766
BGIBMGA010812	4.01979	22.7468	13.3833	3.36912	91.3249	47.347	4644	1.19313	0.249076
BGIBMGA010814	0.479023	0.524462	0.501742	1.13555	0.448663	0.792106	49	0.421842	1.16895
BGIBMGA010815	0.237285	0.0649483	0.151116	0.0449997	0.0740819	0.0595408	14	5.27302	0.876709
BGIBMGA010820	0.0953237	1.8264	0.960864	0.221451	0.868021	0.544736	74	0.430451	2.1041
BGIBMGA010838	5.55601	0.272957	2.91448	5.38991	1.45293	3.42142	112	1.03082	0.187866
BGIBMGA010844	0.271814	0.0216999	0.146757	0.0451046	0.033002	0.0390533	18	6.02631	0.657532
BGIBMGA010853	1.12459	1.81804	1.47132	2.47263	1.99691	2.23477	135	0.454816	0.910428
BGIBMGA010855	0.321157	0.0923006	0.206729	0.255804	0.210561	0.233182	34	1.25548	0.438354
BGIBMGA010857	0.113146	0.173431	0.143288	0.525709	0.3297	0.427705	68	0.215225	0.526025
BGIBMGA010862	0.293304	0.337182	0.315243	1.05128	0.341867	0.696575	46	0.278996	0.986298
BGIBMGA010865	0.0696678	0	0.0348339	0.127167	0.0380639	0.0826153	18	0.547847	0
BGIBMGA010869	1.17373	0.21739	0.695558	0.68558	0.501623	0.593601	399	1.71202	0.433373
BGIBMGA010870	0.447607	0.0476453	0.247626	0.49517	0.217383	0.356276	31	0.903947	0.219177
BGIBMGA010871	0.333997	0	0.166998	0.443385	0.0270346	0.23521	28	0.753289	0
BGIBMGA010876	0.375165	0.0718817	0.223523	0.0498035	0.218641	0.134222	11	7.53289	0.328766
BGIBMGA010880	0.0487166	0	0.0243583	0.355695	0.0354892	0.195592	26	0.136962	0
BGIBMGA010886	0.299279	0.368627	0.333953	0.141892	0.249166	0.195529	29	2.10921	1.47945
BGIBMGA010889	2.25784	0.300419	1.27913	0.457923	0.335052	0.396488	178	4.93062	0.896634
BGIBMGA010893	0.136643	0.0654522	0.101048	0.192733	0.31107	0.251901	54	0.708978	0.21041
BGIBMGA010897	1.1467	0.205975	0.676335	0.523274	0	0.261637	30	2.19139	#DIV/0!
BGIBMGA010899	0.289041	0	0.14452	0.155309	0.0200535	0.0876814	40	1.86107	0
BGIBMGA010901	0.0921007	0.0294109	0.0607558	0.101887	0.0670938	0.0844905	24	0.903947	0.438354
BGIBMGA010903	41.3389	4.07131	22.7051	47.6976	8.44337	28.0705	334	0.866687	0.48219
BGIBMGA010912	2.56303	1.78574	2.17438	2.49384	0.806259	1.65005	319	1.02774	2.21484
BGIBMGA010917	0.296064	0.799321	0.547692	0.267974	0.33332	0.300647	74	1.10482	2.39806
BGIBMGA010919	0.113416	0.0995979	0.106507	0.188201	0.240979	0.21459	88	0.602631	0.413306
BGIBMGA010920	3.01181	0.0150277	1.51342	0.041648	0.114274	0.0779608	207	72.3158	0.131506
BGIBMGA010921	0.301022	0.0384506	0.169736	0.173165	0.116954	0.145059	38	1.73836	0.328766
BGIBMGA010931	8.21314	1.75089	4.98201	6.94919	0.805422	3.87731	958	1.18188	2.17388
BGIBMGA010933	1.67328	0.333959	1.00362	1.2032	2.37019	1.78669	610	1.39069	0.1409
BGIBMGA010934	4.25789	1.94299	3.10044	7.09058	4.37739	5.73399	1824	0.600499	0.443868
BGIBMGA010938	0.14369	0.550621	0.347155	0.127167	1.57013	0.848651	64	1.12993	0.350684
BGIBMGA010939	0.427219	0.0310058	0.229113	0.369499	0.0754478	0.222474	173	1.15621	0.410957
BGIBMGA010940	0.16205	0	0.0810252	0.322685	0.0787006	0.200693	14	0.502193	0
BGIBMGA010945	0.907363	0.127832	0.517597	1.43481	0.272176	0.853495	134	0.632391	0.469665
BGIBMGA010946	0.241236	0.0787857	0.160011	0.251101	0.259611	0.255356	193	0.960716	0.303476
BGIBMGA010948	0.396498	0.0506461	0.223572	0.157907	0.0192561	0.0885815	27	2.51096	2.63013
BGIBMGA010949	0.465576	0.0270317	0.246304	0.486955	0.154166	0.32056	102	0.956098	0.175342
BGIBMGA010961	0.317486	0.38019	0.348838	0.210733	0	0.105367	13	1.50658	#DIV/0!
BGIBMGA010963	0.167078	0.0533537	0.110216	0.184832	0.283998	0.234415	32	0.903947	0.187866
BGIBMGA010973	0.218905	0.0524278	0.135666	0.217949	0.159468	0.188709	15	1.00439	0.328766
BGIBMGA010977	1.00757	4.05405	2.53081	3.74516	20.2583	12.0017	192	0.269032	0.200118
BGIBMGA010981	2.50917	7.8123	5.16073	2.637	0.456971	1.54699	73	0.951523	17.0958
BGIBMGA010982	1.89829	0.632545	1.26542	0.0913045	0.140292	0.115798	105	20.7908	4.50879
BGIBMGA010984	1.92853	2.46338	2.19596	1.06673	0.936602	1.00167	23	1.80789	2.63013
BGIBMGA010985	0	0.576165	0.288082	0	1.60647	0.803233	14	#DIV/0!	0.358654
BGIBMGA010986	1.43396	1.14478	1.28937	3.52165	1.67138	2.59651	214	0.407183	0.684929
BGIBMGA010994	10.543	3.5912	7.06711	10.5748	18.2623	14.4185	236	0.997	0.196645
BGIBMGA011000	0.241216	0	0.120608	0.160109	0.0351444	0.0976265	22	1.50658	0
BGIBMGA011010	7.22994	2.43614	4.83304	7.51278	5.4485	6.48064	573	0.962352	0.447122
BGIBMGA011011	20.2365	7.77484	14.0057	25.3951	17.7364	21.5658	863	0.796868	0.438354
BGIBMGA011017	3.56794	1.64246	2.6052	3.10639	4.38823	3.74731	345	1.14858	0.374287
BGIBMGA011018	2.44931	2.0798	2.26456	1.62574	4.3796	3.00267	235	1.50658	0.474884
BGIBMGA011035	12.8971	4.27243	8.58474	13.3808	0.329274	6.85503	1260	0.96385	12.9753
[truncated: 615 more rows]
