# Supplementary material for: Transcriptome Analysis of Bombyx mori Larval Midgut during Persistent and Pathogenic Cytoplasmic Polyhedrosis Virus Infection
Source: PLoS One. 2015 Mar 27;10(3):e0121447. doi: 10.1371/journal.pone.0121447 (PMC4376736; doi:10.1371/journal.pone.0121447)
Supplement: S3 Dataset — Shown are RPKMs for each gene in each individual library (after trimming), as well as their average RPKMs in persistently and pathogenically infected samples. Total (not normalized) reads for each gene are also shown. The last two columns show the differential expression in pathogenically versus persistently infected midgut tissue for 2nd and 4th instar developmental stages. Criteria for the selection of genes are described in detail in Materials and Methods section. (XLSX) [file pone.0121447.s003.xlsx]

## Sheet: Φύλλο1
Feature ID	Experiment - Fold Change (original values)	inf - 2inf_mRNA trimmed RNA-Seq - RPKM	inf - 4inf_mRNA trimmed RNA-Seq - RPKM	inf - Means	c - 2c_mRNA trimmed RNA-Seq - RPKM	c - 4c_mRNA trimmed RNA-Seq - RPKM	c - Means	Total gene reads	2inf vs 2c RPKM	4inf vs 4c RPKM
BGIBMGA004521	-1.79769e+308	0.602978	0.770205	0.686591	0	0	0	14	#DIV/0!	#DIV/0!
BGIBMGA002598	-21.5599	0.340937	0.254036	0.297487	0	0.0275963	0.0137982	17	#DIV/0!	9.20544
BGIBMGA011800	-6.06192	0.834594	0.639634	0.737114	0	0.243195	0.121597	11	#DIV/0!	2.63013
BGIBMGA012714	-1.79769e+308	1.1813	0.174106	0.677704	0	0	0	15	#DIV/0!	#DIV/0!
BGIBMGA002689	-1.79769e+308	32.4101	0.517481	16.4638	0	0	0	61	#DIV/0!	#DIV/0!
BGIBMGA001534	-1.79769e+308	3.18471	0.0462266	1.61547	0	0	0	67	#DIV/0!	#DIV/0!
BGIBMGA013304	-1245.88	82.5125	0.0956986	41.3041	0.0663052	0	0.0331526	828	1244.43	#DIV/0!
BGIBMGA011059	-132.452	6.33469	0.141131	3.23791	0.0488917	0	0.0244459	89	129.566	#DIV/0!
BGIBMGA003866	-32.7304	0.950796	0.227716	0.589256	0.0112696	0.0247371	0.0180033	73	84.3684	9.20544
BGIBMGA011895	-4.37282	22.507	19.8559	21.1814	0.577226	9.11055	4.84389	2734	38.9917	2.17943
BGIBMGA000691	-27.7497	13.1074	0.214954	6.66117	0.38474	0.0953488	0.240045	751	34.0681	2.25439
BGIBMGA006643	-10.9443	3.09647	0.702573	1.89952	0.0927202	0.254405	0.173562	371	33.3958	2.76163
BGIBMGA009728	-19.0731	2.75525	0.161604	1.45842	0.111968	0.0409622	0.0764651	56	24.6074	3.94519
BGIBMGA007286	-12.0223	2.0703	1.70001	1.88516	0.0981553	0.215454	0.156805	29	21.0921	7.89038
BGIBMGA010982	-10.9278	1.89829	0.632545	1.26542	0.0913045	0.140292	0.115798	105	20.7908	4.50879
BGIBMGA008146	-41.9842	58.94	159.055	108.997	2.9927	2.1996	2.59615	11396	19.6946	72.3107
BGIBMGA008021	-4.4056	47.7312	57.7118	52.7215	2.43707	21.4968	11.9669	1038	19.5855	2.68467
BGIBMGA005754	-21.0288	0.843599	0.0621668	0.452883	0.0430726	0	0.0215363	15	19.5855	#DIV/0!
BGIBMGA001862	-14.0637	1.18573	1.13593	1.16083	0.0787038	0.0863787	0.0825412	22	15.0658	13.1506
BGIBMGA003344	-10.163	1.49481	0.193518	0.844165	0.107264	0.0588619	0.0830629	48	13.9358	3.28766
BGIBMGA002175	-12.2392	15.5961	0.258414	7.92724	1.1882	0.107184	0.647691	726	13.1258	2.41095
BGIBMGA005781	-20.2108	50.8722	33.433	42.1526	3.91832	0.252966	2.08564	530	12.9832	132.164
BGIBMGA005302	-3.8013	4470.2	4756.98	4613.59	353.201	2074.17	1213.69	87758	12.6562	2.29344
BGIBMGA007809	-25.0424	0.742569	0.800305	0.771437	0.0616106	0	0.0308053	18	12.0526	#DIV/0!
BGIBMGA010040	-13.4959	2.19885	0.263312	1.23108	0.182437	0	0.0912185	20	12.0526	#DIV/0!
BGIBMGA005322	-13.4643	3.2231	0.617547	1.92032	0.285247	0	0.142623	20	11.2993	#DIV/0!
BGIBMGA010047	-40.8554	1.00831	2.8979	1.9531	0.0956105	0	0.0478053	29	10.546	#DIV/0!
BGIBMGA001611	-8.76138	4.83886	0.312514	2.57568	0.469142	0.118821	0.293982	111	10.3143	2.63013
BGIBMGA008828	-12.8463	0.582485	0.600946	0.591716	0.0594812	0.0326408	0.046061	30	9.79276	18.4109
BGIBMGA000004	-9.56622	3.07983	2.44996	2.7649	0.337668	0.240386	0.289027	471	9.12091	10.1917
BGIBMGA007061	-8.25559	103.789	4.62977	54.2093	11.4563	1.67646	6.56638	1114	9.05956	2.76163
BGIBMGA001533	-3.28484	0.0983503	0.172736	0.135543	0.0108801	0.0716465	0.0412633	24	9.03947	2.41095
BGIBMGA004540	-11.0921	8.3028	6.48887	7.39583	1.01519	0.318339	0.666765	78	8.17857	20.3835
BGIBMGA007375	-6.34374	0.75178	0.576165	0.663972	0.0997996	0.109532	0.104666	11	7.53289	5.26025
BGIBMGA010433	-29.1824	0.637575	1.83239	1.23498	0.0846388	0	0.0423194	21	7.53289	#DIV/0!
BGIBMGA001595	-4.83036	4.36544	6.17809	5.27177	0.592688	1.59007	1.09138	140	7.36549	3.88541
BGIBMGA010613	-6.71449	1.48705	0.0547921	0.770921	0.208796	0.0208325	0.114815	66	7.12201	2.63013
BGIBMGA001780	-5.62957	1.5863	0.159966	0.873131	0.249374	0.0608205	0.155097	53	6.36111	2.63013
BGIBMGA003508	-4.2543	3.93114	1.65706	2.7941	0.626236	0.687304	0.65677	48	6.27741	2.41095
BGIBMGA011266	-4.30273	1.419	0.632827	1.02591	0.227348	0.249518	0.238433	113	6.24154	2.53619
BGIBMGA013046	-5.16487	1.19039	0.13823	0.66431	0.191546	0.0656953	0.128621	95	6.21463	2.1041
BGIBMGA006938	-9.27375	10.0367	5.40851	7.72259	1.66547	0	0.832737	29	6.02631	#DIV/0!
BGIBMGA002603	-7.52038	6.99183	2.93046	4.96114	1.16022	0.15917	0.659694	55	6.02631	18.4109
BGIBMGA008179	-7.46962	2.26281	0.541944	1.40238	0.375489	0	0.187744	24	6.02631	#DIV/0!
BGIBMGA002003	-2.99244	0.895787	1.50179	1.19879	0.148646	0.652565	0.400606	16	6.02631	2.30136
BGIBMGA001065	-2.32107	0.630256	7.47186	4.05106	0.104584	3.38609	1.74534	168	6.02631	2.20663
BGIBMGA002397	-8.44233	1.55134	2.58707	2.0692	0.266962	0.223235	0.245099	259	5.81109	11.589
BGIBMGA011549	-8.0701	0.661199	0.292352	0.476776	0.118159	0	0.0590793	45	5.59586	#DIV/0!
BGIBMGA003327	-6.48668	21.6023	16.1237	18.863	3.89608	1.91984	2.90796	2351	5.54462	8.39847
BGIBMGA009905	-4.57916	1.0477	0.456228	0.751967	0.18966	0.13877	0.164215	21	5.52412	3.28766
BGIBMGA005149	-5.05989	5.26314	3.62578	4.44446	0.981304	0.775438	0.878371	196	5.36342	4.67578
BGIBMGA012334	-4.06216	0.202412	0.124657	0.163535	0.0383864	0.0421297	0.040258	31	5.27302	2.95889
BGIBMGA005277	-5.09009	1.49867	0.971231	1.23495	0.292575	0.192663	0.242619	73	5.12237	5.04108
BGIBMGA000329	-5.16337	3.18059	1.90684	2.54371	0.62653	0.358762	0.492646	322	5.07651	5.31505
BGIBMGA012675	-2.9453	68.9819	75.7382	72.36	14.1082	35.0278	24.568	6709	4.88949	2.16223
BGIBMGA000333	-4.21056	3.15802	1.79888	2.47845	0.679835	0.49742	0.588627	79	4.64528	3.61642
BGIBMGA004000	-4.01902	2.18756	0.316995	1.25228	0.475868	0.147308	0.311588	187	4.59699	2.15192
BGIBMGA008175	-2.90222	3.48287	6.11709	4.79998	0.770592	2.53721	1.6539	25	4.51973	2.41095
BGIBMGA006053	-4.12501	0.311137	0.596138	0.453638	0.0688396	0.151105	0.109972	12	4.51973	3.94519
BGIBMGA002176	-5.96304	0.332411	0.10615	0.21928	0.0735465	0	0.0367733	15	4.51973	#DIV/0!
BGIBMGA002885	-3.53691	0.3412	0.108957	0.225078	0.0754912	0.051783	0.0636371	45	4.51973	2.1041
BGIBMGA009943	-3.02869	1.57519	1.29345	1.43432	0.373407	0.573748	0.473577	38	4.21842	2.25439
BGIBMGA013419	-3.95648	4.71852	2.26018	3.48935	1.13889	0.624975	0.881933	45	4.14309	3.61642
BGIBMGA004605	-6.15324	18.3022	16.338	17.3201	4.41751	1.21207	2.81479	210	4.14309	13.4794
BGIBMGA004173	-3.23815	0.785478	1.16009	0.972783	0.195512	0.405314	0.300413	87	4.01754	2.8622
BGIBMGA004464	-4.30452	17.4497	2.40835	9.92901	4.6133	0	2.30665	182	3.78247	#DIV/0!
BGIBMGA012394	-9.42124	2.20978	6.35091	4.28034	0.586701	0.321957	0.454329	46	3.76645	19.726
BGIBMGA001566	-2.80495	0.134443	0.103037	0.11874	0.0356949	0.0489697	0.0423323	54	3.76645	2.1041
BGIBMGA007865	-3.80493	0.835191	0.240034	0.537613	0.221745	0.0608423	0.141294	18	3.76645	3.94519
BGIBMGA006251	-2.78683	0.170829	0.163654	0.167242	0.0453555	0.0746676	0.0600116	15	3.76645	2.19177
BGIBMGA002550	-3.17187	0.093326	0.0715252	0.0824256	0.0247783	0.0271946	0.0259864	13	3.76645	2.63013
BGIBMGA002136	-2.83469	0.752057	0.446006	0.599031	0.213935	0.208709	0.211322	51	3.51535	2.13698
BGIBMGA013471	-3.99645	1.81496	0.248391	1.03168	0.516297	0	0.258148	11	3.51535	#DIV/0!
BGIBMGA004074	-3.99645	0.947487	0.12967	0.538579	0.269528	0	0.134764	11	3.51535	#DIV/0!
BGIBMGA010014	-3.27697	1.99636	0.242859	1.11961	0.567898	0.115422	0.34166	103	3.51535	2.1041
BGIBMGA001360	-3.98272	0.603201	0.33021	0.466705	0.171591	0.0627745	0.117182	15	3.51535	5.26025
BGIBMGA006151	-3.30046	0.544199	0.36494	0.454569	0.156527	0.118932	0.137729	146	3.47672	3.06848
BGIBMGA009487	-3.23439	86.5407	110.346	98.4433	25.1176	35.7553	30.4364	22624	3.44542	3.08614
BGIBMGA005029	-3.3495	0.623895	0.097125	0.36051	0.181175	0.0340873	0.107631	134	3.44361	2.8493
BGIBMGA003270	-4.30626	1.10314	0.933924	1.01853	0.323537	0.14951	0.236524	108	3.40962	6.24655
BGIBMGA010053	-3.76305	2.83633	3.21124	3.02379	0.855741	0.751352	0.803546	66	3.31447	4.27396
BGIBMGA006812	-3.86026	0.119244	0.0456943	0.0824691	0.0369361	0.00579115	0.0213636	29	3.22838	7.89038
BGIBMGA012208	-2.96548	4.56956	2.91843	3.744	1.41544	1.10962	1.26253	37	3.22838	2.63013
BGIBMGA003276	-3.1627	0.712719	0.281147	0.496933	0.222622	0.0916241	0.157123	35	3.20148	3.06848
BGIBMGA005024	-3.32718	211.798	1078.71	645.255	67.5191	320.35	193.934	37577	3.13685	3.3673
BGIBMGA006239	-4.41934	2.44181	1.83073	2.13627	0.792767	0.174015	0.483391	218	3.08012	10.5205
BGIBMGA002487	-2.81274	1.27864	1.22494	1.25179	0.424354	0.465735	0.445044	12	3.01316	2.63013
BGIBMGA001716	-3.80935	1.76782	1.69358	1.7307	0.586701	0.321957	0.454329	11	3.01316	5.26025
BGIBMGA008715	-5.55668	3.36364	6.24334	4.80349	1.11632	0.612588	0.864453	59	3.01316	10.1917
BGIBMGA004719	-3.72806	0.0742688	0.320173	0.197221	0.0246482	0.0811553	0.0529017	15	3.01316	3.94519
BGIBMGA003854	-1.22747	0.395438	0.315692	0.355565	0.131237	0.448109	0.289673	70	3.01316	0.704498
BGIBMGA000927	-3.12084	0.357354	0.385139	0.371247	0.118598	0.119316	0.118957	74	3.01316	3.22788
BGIBMGA005261	-2.81274	0.292056	0.27979	0.285923	0.0969268	0.106379	0.101653	12	3.01316	2.63013
BGIBMGA014197	-2.73244	0.274694	0.657893	0.466293	0.0911648	0.250137	0.170651	21	3.01316	2.63013
BGIBMGA011060	-3.65348	0.450487	1.2947	0.872595	0.149507	0.328172	0.23884	11	3.01316	3.94519
BGIBMGA003748	-3.29993	0.582653	3.90727	2.24496	0.19337	1.16724	0.680307	45	3.01316	3.34743
BGIBMGA008451	-2.79611	6.52937	3.52664	5.02801	2.19911	1.39732	1.79821	797	2.9691	2.52386
BGIBMGA012865	-3.37625	372.575	65.3376	218.956	126.829	2.87428	64.8519	1128	2.93761	22.7318
BGIBMGA009966	-2.53748	21.1467	18.3935	19.7701	7.20751	8.37496	7.79123	3736	2.93399	2.19625
BGIBMGA010796	-2.78283	0.934857	0.751144	0.843	0.320267	0.285592	0.30293	86	2.919	2.63013
BGIBMGA014377	-4.09036	0.953644	0.397214	0.675429	0.330254	0	0.165127	45	2.88761	#DIV/0!
BGIBMGA009607	-2.88829	32.1914	19.6169	25.9041	11.3834	6.55396	8.96868	1682	2.82792	2.99314
BGIBMGA005475	-2.91097	31.7545	8.16617	19.9603	11.2989	2.41489	6.85692	4736	2.81039	3.38159
BGIBMGA003848	-3.30086	6.64929	1.32208	3.98569	2.41494	0	1.20747	93	2.7534	#DIV/0!
BGIBMGA008227	-2.67782	1.44989	1.00317	1.22653	0.534653	0.381414	0.458034	95	2.71184	2.63013
BGIBMGA003084	-2.88751	0.96604	0.514149	0.740095	0.356231	0.156388	0.256309	21	2.71184	3.28766
BGIBMGA004541	-3.57782	1.92323	0.614154	1.26869	0.709199	0	0.354599	17	2.71184	#DIV/0!
BGIBMGA000462	-3.48373	5.95182	7.55741	6.75462	2.20516	1.67265	1.9389	1517	2.69904	4.51823
BGIBMGA012667	-3.20141	0.401738	0.219923	0.310831	0.152375	0.0418085	0.0970917	16	2.63651	5.26025
BGIBMGA013705	-2.79957	0.378351	0.20712	0.292736	0.143504	0.0656243	0.104564	50	2.63651	3.15615
BGIBMGA011414	-2.99734	0.222786	0.0304899	0.126638	0.0845003	0	0.0422501	12	2.63651	#DIV/0!
BGIBMGA001422	-2.99734	0.993593	0.13598	0.564787	0.376859	0	0.188429	12	2.63651	#DIV/0!
BGIBMGA005471	-2.2654	11.8445	0.735158	6.28981	4.49564	1.05729	2.77646	1249	2.63466	0.695321
BGIBMGA006913	-3.38219	5.87644	4.82749	5.35196	2.2332	0.931592	1.5824	1022	2.6314	5.18198
BGIBMGA005751	-2.47427	0.764672	0.427325	0.595998	0.296074	0.185684	0.240879	30	2.58271	2.30136
BGIBMGA005101	-3.98348	5.66713	7.984	6.82556	2.2127	1.21424	1.71347	171	2.56118	6.57532
BGIBMGA008417	-3.39478	0.407389	0.546391	0.47689	0.162244	0.11871	0.140477	17	2.51096	4.60272
BGIBMGA010948	-2.52392	0.396498	0.0506461	0.223572	0.157907	0.0192561	0.0885815	27	2.51096	2.63013
BGIBMGA006337	-2.74549	1.1217	0.537295	0.829498	0.449289	0.154975	0.302132	133	2.49662	3.46699
BGIBMGA002748	-2.52017	0.125458	0.0667718	0.096115	0.0508895	0.0253873	0.0381384	44	2.46531	2.63013
BGIBMGA003385	-2.51838	7.89916	6.08319	6.99117	3.21539	2.33673	2.77606	1022	2.45667	2.60329
BGIBMGA002671	-2.94843	8.25586	6.26536	7.26061	3.36715	1.55791	2.46253	885	2.45188	4.02165
BGIBMGA008174	-2.44446	45.9318	60.4464	53.1891	18.9213	24.5968	21.759	3942	2.42752	2.45749
BGIBMGA001040	-2.70335	0.750413	0.594949	0.672681	0.30916	0.188504	0.248832	81	2.42726	3.15615
BGIBMGA012706	-2.84746	1.58784	1.67901	1.63342	0.656225	0.491058	0.573641	334	2.41966	3.41916
BGIBMGA000712	-2.32367	0.0679535	0.0406872	0.0543204	0.0281903	0.0185636	0.023377	21	2.41053	2.19177
BGIBMGA004149	-2.51575	12.825	4.19534	8.51017	5.39828	1.36724	3.38276	87	2.37576	3.06848
BGIBMGA004614	-2.33402	1.29509	0.281978	0.788536	0.547035	0.128653	0.337844	44	2.36748	2.19177
BGIBMGA009028	-3.35616	8.90431	3.88921	6.39676	3.77252	0.0394324	1.90598	691	2.36031	98.6298
BGIBMGA003847	-3.70369	13.8891	25.5824	19.7358	5.93376	4.72359	5.32868	1460	2.34069	5.41588
BGIBMGA002549	-2.91362	1.70883	0.746002	1.22742	0.732234	0.110303	0.421269	173	2.33372	6.76318
BGIBMGA012792	-2.3989	270.408	267.96	269.184	117.459	106.964	112.211	109287	2.30214	2.50515
BGIBMGA012864	-2.43068	63.2648	76.7001	69.9824	27.7053	29.8773	28.7913	6218	2.28349	2.56717
BGIBMGA001965	-2.16977	0.191272	0.244319	0.217796	0.0846388	0.116116	0.100377	46	2.25987	2.1041
BGIBMGA000609	-3.78892	1.19057	1.90095	1.54576	0.526833	0.289104	0.407969	11	2.25987	6.57532
BGIBMGA002935	-3.78892	0.392849	0.62725	0.51005	0.173837	0.0953947	0.134616	11	2.25987	6.57532
BGIBMGA010048	-9.83721	0.867481	2.90867	1.88807	0.383864	0	0.191932	31	2.25987	#DIV/0!
BGIBMGA011959	-2.62495	0.255495	0.285559	0.270527	0.113058	0.093062	0.10306	20	2.25987	3.06848
BGIBMGA000294	-2.4536	0.064379	0.0822336	0.0733063	0.028488	0.031266	0.029877	11	2.25987	2.63013
BGIBMGA011543	-2.15114	11.977	8.38949	10.1833	5.43377	4.03399	4.73388	3018	2.20418	2.0797
BGIBMGA011441	-2.13171	2.53946	1.74858	2.14402	1.15884	0.852712	1.00577	367	2.19139	2.05061
BGIBMGA010897	-2.58501	1.1467	0.205975	0.676335	0.523274	0	0.261637	30	2.19139	#DIV/0!
BGIBMGA002054	-2.23905	0.553371	0.224286	0.388829	0.254287	0.0930281	0.173658	61	2.17617	2.41095
BGIBMGA012766	-2.15114	0.592825	0.343398	0.468111	0.274529	0.160693	0.217611	115	2.15943	2.13698
BGIBMGA005715	-2.89419	1.95438	1.49784	1.72611	0.90806	0.284746	0.596403	27	2.15225	5.26025
BGIBMGA011312	-2.33644	1.12135	0.859402	0.990375	0.521011	0.326753	0.423882	58	2.15225	2.63013
BGIBMGA001724	-2.70899	0.119631	0.148989	0.13431	0.0555841	0.0435746	0.0495794	35	2.15225	3.41916
BGIBMGA002090	-4.53415	0.588976	0.84636	0.717668	0.273656	0.0429059	0.158281	33	2.15225	19.726
BGIBMGA001196	-2.14199	1.1391	0.77947	0.959284	0.540059	0.355634	0.447847	20	2.10921	2.19177
BGIBMGA006758	-2.26352	749.357	606.109	677.733	357.408	241.422	299.415	4111	2.09664	2.51058
BGIBMGA005755	-2.14497	85.0161	156.579	120.797	40.749	71.8842	56.3166	2542	2.08633	2.17821
BGIBMGA000602	-2.82053	24.6743	34.7842	29.7293	11.8715	9.20911	10.5403	3909	2.07845	3.77715
BGIBMGA009764	-2.10578	1.13378	1.28365	1.20871	0.547311	0.600683	0.573997	40	2.07154	2.13698
BGIBMGA002489	-3.47014	3.41235	2.82898	3.12066	1.65517	0.143414	0.899292	138	2.06163	19.726
BGIBMGA003567	-2.89686	3213.91	5557.65	4385.78	1559.86	1468.09	1513.98	272023	2.06038	3.78563
BGIBMGA007033	-2.17169	82.4142	54.1138	68.264	40.1564	22.7107	31.4336	747	2.05233	2.38274
BGIBMGA006846	-2.651	4.75343	1.66389	3.20866	2.32083	0.0998883	1.21036	886	2.04816	16.6575
BGIBMGA003241	-2.02929	1.00849	0.778272	0.893379	0.492744	0.38774	0.440242	221	2.04667	2.0072
BGIBMGA001247	-2.80341	0.630905	0.656965	0.643935	0.309523	0.149871	0.229697	145	2.03831	4.38354
BGIBMGA010077	-2.15672	0.693447	0.254422	0.473935	0.342762	0.0967337	0.219748	109	2.02312	2.63013
BGIBMGA001092	-2.81513	5.68457	2.82733	4.25595	2.81596	0.207666	1.51181	785	2.0187	13.6148
BGIBMGA004465	-3.45207	1.74796	1.25591	1.50193	0.870163	0	0.435082	30	2.00877	#DIV/0!
BGIBMGA000437	-2.54913	0.182878	0.218997	0.200937	0.0910398	0.0666118	0.0788258	14	2.00877	3.28766
BGIBMGA012825	-2.33389	1.34111	1.92717	1.63414	0.667625	0.73273	0.700177	16	2.00877	2.63013
BGIBMGA008973	-3.93318	0.0780965	0.0748166	0.0764566	0.0388778	0	0.0194389	11	2.00877	#DIV/0!
BGIBMGA010161	-2.05431	0.137732	0.131947	0.13484	0.0685653	0.0627096	0.0656375	27	2.00877	2.1041
BGIBMGA009336	-5.52147	0.532768	1.46738	1.00007	0.265221	0.0970281	0.181125	39	2.00877	15.1232
BGIBMGA007259	2.82339	5.99522	12.5598	9.27751	12.0255	40.3626	26.1941	1406	0.49854	0.311174
BGIBMGA009506	2.10373	8.23597	3.5067	5.87133	16.7037	7.99968	12.3517	105	0.493062	0.438354
BGIBMGA008167	2.13721	1.19393	1.9213	1.55761	2.4264	4.23151	3.32896	1888	0.492057	0.454046
BGIBMGA012410	6.16869	5.10207	5.53092	5.31649	10.4269	55.1647	32.7958	762	0.489316	0.100262
BGIBMGA004800	2.50508	4.88228	8.21999	6.55114	9.98394	22.8383	16.4111	2881	0.489014	0.359921
BGIBMGA001263	2.50339	1.08256	0.230466	0.656514	2.23551	1.0515	1.64351	51	0.484257	0.219177
BGIBMGA006842	2.1236	0.684988	0.612471	0.648729	1.42462	1.33067	1.37764	116	0.480823	0.460272
BGIBMGA012941	2.28896	0.058455	0.04	0.0492275	0.121942	0.103417	0.11268	51	0.479366	0.386783
BGIBMGA010627	2.69141	1.29413	0.783019	1.03858	2.71259	2.87788	2.79524	149	0.477083	0.272082
BGIBMGA010062	5.03418	0.752556	8.56488	4.65872	1.57846	45.3272	23.4528	2468	0.476765	0.188957
BGIBMGA012289	2.50474	6.76623	5.29632	6.03127	14.4045	15.8091	15.1068	675	0.469732	0.335016
BGIBMGA005724	2.03876	0.926867	3.9522	2.43954	1.9904	7.95685	4.97362	1044	0.46567	0.496704
BGIBMGA011534	2.1031	0.327283	0.235153	0.281218	0.706016	0.476839	0.591428	28	0.463563	0.493149
BGIBMGA001260	2.09007	1.03368	1.11405	1.07386	2.22985	2.25905	2.24445	67	0.463563	0.493149
BGIBMGA008508	2.31505	0.138776	0.0997109	0.119244	0.299369	0.252741	0.276055	30	0.463563	0.394519
BGIBMGA002879	3.05688	0.152021	0.109227	0.130624	0.327941	0.470665	0.399303	37	0.463563	0.23207
BGIBMGA011764	2.17586	3.34665	15.8847	9.61568	7.26989	34.5749	20.9224	515	0.460343	0.459429
BGIBMGA001963	2.17458	11.0742	23.34	17.2071	24.2708	50.5657	37.4182	3384	0.456278	0.461579
BGIBMGA004725	2.24615	0.0387886	0.0371596	0.0379741	0.0858206	0.0847706	0.0852956	25	0.451973	0.438354
BGIBMGA007339	2.96537	0.497553	0.158886	0.328219	1.10085	0.845738	0.973292	42	0.451973	0.187866
BGIBMGA008512	2.41321	0.0784114	0.0250394	0.0517254	0.173487	0.0761619	0.124824	18	0.451973	0.328766
BGIBMGA008593	2.45535	0.107305	0	0.0536525	0.237414	0.0260566	0.131735	14	0.451973	0
BGIBMGA002630	2.68524	0.230585	0.362909	0.296747	0.513819	1.07986	0.796837	174	0.448768	0.336072
BGIBMGA002389	2.34822	1.33028	0.265501	0.797888	2.98005	0.767191	1.87362	129	0.446394	0.346069
BGIBMGA002531	3.67846	0.147061	0.303445	0.225253	0.330382	1.32678	0.828583	246	0.445125	0.228707
BGIBMGA002612	2.54326	0.129784	0.0746002	0.102192	0.292894	0.22691	0.259902	37	0.443111	0.328766
BGIBMGA009592	2.64871	0.233153	0.159543	0.196348	0.530593	0.509543	0.520068	57	0.439419	0.31311
BGIBMGA008869	2.10092	0.238115	0.456228	0.347172	0.541886	0.916873	0.72938	82	0.439419	0.497592
BGIBMGA000666	2.80213	0.0551139	0.0263996	0.0407568	0.128038	0.100374	0.114206	15	0.430451	0.263013
BGIBMGA001052	2.44791	0.0217842	0.0313039	0.0265441	0.0506079	0.0793471	0.0649775	22	0.430451	0.394519
BGIBMGA013307	3.54096	0.543945	0.26055	0.402248	1.26366	1.58502	1.42434	18	0.430451	0.164383
BGIBMGA007989	3.54096	0.0761097	0.0364566	0.0562832	0.176814	0.221779	0.199296	18	0.430451	0.164383
BGIBMGA010064	2.89842	0.116269	1.05817	0.587219	0.27011	3.13391	1.70201	102	0.430451	0.337651
BGIBMGA001687	2.29562	0.139983	0.268209	0.204096	0.325202	0.611853	0.468528	25	0.430451	0.438354
BGIBMGA003693	2.83536	6.30823	28.0189	17.1636	14.7068	82.623	48.6649	6565	0.428932	0.339118
BGIBMGA000171	2.16565	2.53834	3.89916	3.21875	5.95504	7.98637	6.9707	1213	0.426251	0.488227
BGIBMGA012360	2.32932	0.261671	0.167121	0.214396	0.617549	0.381246	0.499397	65	0.423725	0.438354
BGIBMGA000736	2.94254	9.1024	7.66313	8.38276	21.6039	27.7294	24.6667	318	0.421331	0.276354
BGIBMGA004544	3.26179	0.204015	0.136813	0.170414	0.487498	0.62421	0.555854	95	0.418494	0.219177
BGIBMGA012801	4.37639	0.20036	0	0.10018	0.48763	0.389223	0.438427	22	0.410885	0
BGIBMGA010680	3.16225	0.186086	0	0.0930432	0.452892	0.135561	0.294226	17	0.410885	0
BGIBMGA008058	2.6867	0.415366	0.397921	0.406643	1.0201	1.16496	1.09253	191	0.407183	0.341575
BGIBMGA005913	2.78237	0.158159	0.129871	0.144015	0.389922	0.411486	0.400704	64	0.405617	0.315615
BGIBMGA006673	2.21708	2.2224	3.1936	2.708	5.53175	6.47593	6.00384	41	0.401754	0.493149
BGIBMGA009982	2.54491	0.562295	0.26934	0.415817	1.3996	0.716839	1.05822	28	0.401754	0.375732
BGIBMGA006445	3.94605	0.857913	0	0.428957	2.13542	1.24995	1.69268	27	0.401754	0
BGIBMGA011462	2.87683	0.047822	0.0183254	0.0330737	0.12062	0.0696751	0.0951476	36	0.396468	0.263013
BGIBMGA005762	6.32004	0.0647123	0.0371967	0.0509545	0.163222	0.480846	0.322034	78	0.396468	0.0773567
BGIBMGA000248	2.24232	0.0642608	0.102603	0.083432	0.163505	0.210658	0.187082	66	0.39302	0.487061
BGIBMGA011912	4.07862	0.150324	0.0240017	0.0871627	0.382483	0.328525	0.355504	48	0.39302	0.0730591
BGIBMGA000738	2.49514	0.861533	2.35814	1.60984	2.2057	5.82783	4.01676	119	0.390594	0.404635
BGIBMGA013209	2.51657	12.2615	35.7903	24.0259	32.3003	88.6254	60.4629	1148	0.37961	0.403838
BGIBMGA007933	3.96037	0.0159568	0.0152866	0.0156217	0.0423657	0.0813699	0.0618678	13	0.376645	0.187866
BGIBMGA006571	3.2728	0.120971	0.057945	0.0894579	0.32118	0.264375	0.292778	17	0.376645	0.219177
BGIBMGA007625	2.58409	0.239336	0.343926	0.291631	0.635442	0.87176	0.753601	23	0.376645	0.394519
BGIBMGA009054	2.47215	0.056329	0.0539633	0.0551462	0.149555	0.123104	0.13633	27	0.376645	0.438354
BGIBMGA011135	2.40944	0.250917	0.480757	0.365837	0.666189	1.09673	0.88146	13	0.376645	0.438354
BGIBMGA008310	5.20471	0.168364	0	0.084182	0.44701	0.429276	0.438143	17	0.376645	0
BGIBMGA002747	2.60356	0.861079	0.137486	0.499282	2.28618	0.313641	1.29991	34	0.376645	0.438354
BGIBMGA013528	7.65571	0.027544	0.0527743	0.0401591	0.0731299	0.541763	0.307447	34	0.376645	0.0974121
BGIBMGA001545	3.51907	0.0279263	0.0133767	0.0206515	0.0741451	0.0712035	0.0726743	18	0.376645	0.187866
BGIBMGA008939	3.03248	0.0504655	0.072519	0.0614923	0.133987	0.238961	0.186474	26	0.376645	0.303476
BGIBMGA013783	2.52105	0.153553	0.165492	0.159522	0.426797	0.37753	0.402163	310	0.35978	0.438354
BGIBMGA003740	2.59629	0.121361	0.186022	0.153691	0.338326	0.459728	0.399027	60	0.358709	0.404635
BGIBMGA000561	3.55209	0.301402	0.513322	0.407362	0.844688	2.04929	1.44699	147	0.356821	0.250488
BGIBMGA003827	2.5104	0.136998	0.21874	0.177869	0.394043	0.499002	0.446522	36	0.347672	0.438354
BGIBMGA009639	2.43485	0.0452058	0.129922	0.0875638	0.130024	0.296385	0.213205	52	0.347672	0.438354
BGIBMGA010094	2.64165	0.0719779	0.0689549	0.0704664	0.214991	0.157304	0.186148	19	0.334795	0.438354
BGIBMGA004388	3.25092	0.0409822	0.0196305	0.0303063	0.12241	0.074637	0.0985233	17	0.334795	0.263013
BGIBMGA010771	2.27536	0.146763	0.421796	0.284279	0.438365	0.855312	0.646839	33	0.334795	0.493149
BGIBMGA003523	5.34838	0.142854	0.0342136	0.088534	0.426692	0.520334	0.473513	43	0.334795	0.0657532
BGIBMGA013090	3.26717	0.276812	0.530372	0.403592	0.872744	1.76446	1.3186	66	0.317174	0.300586
BGIBMGA013516	3.6992	0.164506	0	0.0822532	0.518663	0.0898801	0.304271	26	0.317174	0
BGIBMGA003460	3.05918	0.14615	0.140012	0.143081	0.485039	0.390381	0.43771	32	0.301316	0.358654
BGIBMGA009123	5.19924	0.122817	0.0588295	0.0908233	0.407603	0.536821	0.472212	25	0.301316	0.109589
BGIBMGA006659	3.72159	0.100065	0.0479314	0.0739984	0.332095	0.218688	0.275391	19	0.301316	0.219177
BGIBMGA004769	3.92731	0.0312303	0.0299186	0.0305744	0.103646	0.136504	0.120075	13	0.301316	0.219177
BGIBMGA006762	4.29936	0.0264033	0.0252944	0.0258489	0.0876267	0.134641	0.111134	14	0.301316	0.187866
BGIBMGA009075	3.88617	0.068152	0.130579	0.0993657	0.226181	0.546123	0.386152	19	0.301316	0.239102
BGIBMGA004679	6.15964	0.0843646	0.0808214	0.082593	0.279987	0.737498	0.508743	19	0.301316	0.109589
BGIBMGA009720	3.68302	0.21829	0	0.109145	0.724458	0.0795104	0.401984	13	0.301316	0
BGIBMGA008204	5.98333	0.0174848	0.0837524	0.0506186	0.0580283	0.547708	0.302868	54	0.301316	0.152914
BGIBMGA003481	2.62072	0.676574	7.0252	3.85089	2.36129	17.8229	10.0921	1651	0.286527	0.394167
BGIBMGA010255	4.75417	0.033279	0	0.0166395	0.117809	0.0404053	0.079107	24	0.282483	0
BGIBMGA010584	20.7676	13.3891	3.20669	8.29788	47.3977	297.256	172.327	3113	0.282483	0.0107876
BGIBMGA003677	3.15298	0.127098	1.40024	0.763671	0.463992	4.35168	2.40784	130	0.273923	0.321771
BGIBMGA011377	4.74338	0.0754942	0	0.0377471	0.275603	0.0824943	0.179049	16	0.273923	0
BGIBMGA003245	4.52039	0.139066	0.466288	0.302677	0.507682	2.22876	1.36822	64	0.273923	0.209215
BGIBMGA010977	4.74224	1.00757	4.05405	2.53081	3.74516	20.2583	12.0017	192	0.269032	0.200118
BGIBMGA009936	4.24694	0.182497	0	0.0912483	0.686422	0.0886305	0.387526	22	0.265867	0
BGIBMGA004068	6.93998	0.904467	6.64302	3.77374	3.40196	48.9774	26.1897	266	0.265867	0.135634
BGIBMGA010534	3.13967	0.129305	0.165166	0.147235	0.500657	0.423884	0.462271	76	0.258271	0.389648
BGIBMGA013091	2.86469	0.392849	0.7527	0.572775	1.56454	1.7171	1.64082	15	0.251096	0.438354
BGIBMGA005403	3.05409	0.0952459	0.136869	0.116057	0.37932	0.329579	0.354449	53	0.251096	0.415283
BGIBMGA007305	3.61415	0.0264093	0.0506003	0.0385048	0.105176	0.173148	0.139162	18	0.251096	0.292236
BGIBMGA004125	151.651	0.23429	0.673349	0.453819	0.933066	136.711	68.8223	811	0.251096	0.00492533
BGIBMGA013921	3.66022	1.59518	0.396932	0.996057	6.47663	0.814954	3.64579	622	0.246298	0.487061
BGIBMGA010557	2.80021	1.3567	4.3324	2.84455	5.55319	10.3775	7.96534	126	0.24431	0.41748
BGIBMGA010024	4.38664	6.84554	272.834	139.84	31.1048	1195.75	613.426	39335	0.22008	0.22817
BGIBMGA012141	3.95954	0.255309	0.326115	0.290712	1.18624	1.11593	1.15108	46	0.215225	0.292236
BGIBMGA013859	5.72147	0.0437153	0.0418793	0.0427973	0.203114	0.286613	0.244864	18	0.215225	0.146118
BGIBMGA000052	3.48914	0.0378696	0.0362791	0.0370744	0.175953	0.0827621	0.129358	12	0.215225	0.438354
BGIBMGA006079	10.4094	0.040583	0	0.0202915	0.215498	0.206948	0.211223	16	0.188322	0
BGIBMGA005394	7.4955	0.0413599	0	0.0206799	0.219623	0.0903899	0.155006	12	0.188322	0
BGIBMGA013847	7.4955	0.344178	0	0.172089	1.8276	0.752183	1.28989	12	0.188322	0
BGIBMGA003168	6.76701	0.463001	0	0.2315	2.45856	0.674577	1.56657	11	0.188322	0
BGIBMGA002530	3.8923	0.0826319	0.36942	0.226026	0.475344	1.28418	0.879762	107	0.173836	0.28767
BGIBMGA003247	4.55523	0.195274	1.0289	0.612087	1.16653	4.40987	2.7882	93	0.167398	0.233318
BGIBMGA000604	3.23442	0.0477985	0.137373	0.0925858	0.285539	0.313384	0.299461	22	0.167398	0.438354
BGIBMGA011325	7.43077	0.400949	0	0.200475	2.39519	0.584169	1.48968	12	0.167398	0
BGIBMGA000961	5.62229	0.107042	0.102547	0.104795	0.7105	0.467871	0.589186	18	0.150658	0.219177
BGIBMGA011165	5.21718	0.42274	0.404985	0.413863	3.08656	1.23184	2.1592	17	0.136962	0.328766
BGIBMGA010880	8.0298	0.0487166	0	0.0243583	0.355695	0.0354892	0.195592	26	0.136962	0
BGIBMGA010288	3.02316	3.25872	23.0746	13.1666	24.5453	55.0646	39.8049	3950	0.132764	0.419045
BGIBMGA006853	7.30086	0.140743	0.0898882	0.115316	1.30787	0.37594	0.841904	58	0.107613	0.239102
BGIBMGA008089	10.7495	0.518561	0	0.25928	4.81877	0.755526	2.78715	17	0.107613	0
BGIBMGA004924	9.48007	0	0.335664	0.167832	1.3954	1.78672	1.59106	14	0	0.187866
BGIBMGA000966	1.79769e+308	0	0	0	0.0850638	0.0933589	0.0892114	14	0	0
BGIBMGA008590	8.78721	0	0.0975357	0.0487679	0.337891	0.519177	0.428534	13	0	0.187866
BGIBMGA012498	1.79769e+308	0	0	0	0.752933	0.590254	0.671594	12	0	0
BGIBMGA012342	9.54763	0	0.370119	0.18506	1.28219	2.25157	1.76688	14	0	0.164383
BGIBMGA003019	2.72064	0	1.3467	0.673349	0.933066	2.73082	1.83194	14	0	0.493149
BGIBMGA003251	3.94296	0	0.398252	0.199126	0.459884	1.11041	0.785146	19	0	0.358654
BGIBMGA002267	3.26477	0	0.0685574	0.0342787	0.0570004	0.166824	0.111912	27	0	0.410957
BGIBMGA002297	2.97411	0	0.418115	0.209057	0.289693	0.953828	0.62176	15	0	0.438354
BGIBMGA007273	1.79769e+308	0	0	0	0.0569969	0.109471	0.0832341	11	0	0
BGIBMGA003500	11.1023	0	0.331188	0.165594	1.03259	2.64434	1.83847	32	0	0.125244
BGIBMGA010564	9.97023	0	0.305399	0.152699	2.11597	0.928925	1.52245	15	0	0.328766
BGIBMGA003140	7.46907	0	0.210501	0.10525	0.291693	1.28055	0.786123	11	0	0.164383
BGIBMGA005443	1.79769e+308	0	0	0	0.0835792	0.385264	0.234422	26	0	0
BGIBMGA000335	2.68683	0	0.353402	0.176701	0.104938	0.844592	0.474765	32	0	0.418429
BGIBMGA011763	3.60948	0	1.03688	0.518441	0.431046	3.31156	1.8713	29	0	0.31311
BGIBMGA004564	4.16773	0	1.01699	0.508493	0.512453	3.72607	2.11926	72	0	0.272938
BGIBMGA013570	9.1468	0	2.14365	1.07182	1.90959	17.6979	9.80376	184	0	0.121124
BGIBMGA006413	1.79769e+308	0	0	0	0.920862	0.101066	0.510964	11	0	0
BGIBMGA004044	12.8145	0	0.287588	0.143794	0.332095	3.35321	1.84265	54	0	0.085765
BGIBMGA008863	6.79873	0	0.160906	0.080453	0.074323	1.01963	0.546978	30	0	0.157808
BGIBMGA008306	2.27161	0	2.24837	1.12418	0.222542	4.88486	2.5537	28	0	0.460272
BGIBMGA006757	1.79769e+308	0	0	0	0.0950239	1.56436	0.82969	16	0	0
BGIBMGA008611	1.79769e+308	0	0	0	0.12411	2.04319	1.08365	16	0	0
BGIBMGA004004	1.79769e+308	0	0	0	0.125926	78.3628	39.2443	568	0	0
